# Supplementary material for: Population dynamics and genome-wide selection scan for dogs in Chernobyl
Source: Canine Med Genet. 2023 Mar 8;10:1. doi: 10.1186/s40575-023-00124-1 (PMC9993684; doi:10.1186/s40575-023-00124-1)
Supplement: Supplementary file 2 — Additional file 2: Supplementary table 2. [file 40575_2023_124_MOESM2_ESM.xls]

## Sheet: Sheet0
Supplementary Table 2. Gene ontology terms gathered for each putative candidate gene match, produced by batch query for GO terms in MGI.
Input	Input Type	MGI Gene/Marker ID	Symbol	Name	Feature Type	GO ID	Term	Code
ABCB1	human symbol	MGI:97570	Abcb1a	ATP-binding cassette, sub-family B (MDR/TAP), member 1A	protein coding gene	GO:0140359	ABC-type transporter activity	IEA
ABCB1	human symbol	MGI:97570	Abcb1a	ATP-binding cassette, sub-family B (MDR/TAP), member 1A	protein coding gene	GO:0008559	ABC-type xenobiotic transporter activity	ISO
ABCB1	human symbol	MGI:97570	Abcb1a	ATP-binding cassette, sub-family B (MDR/TAP), member 1A	protein coding gene	GO:0016324	apical plasma membrane	IDA
ABCB1	human symbol	MGI:97570	Abcb1a	ATP-binding cassette, sub-family B (MDR/TAP), member 1A	protein coding gene	GO:0016324	apical plasma membrane	ISO
ABCB1	human symbol	MGI:97570	Abcb1a	ATP-binding cassette, sub-family B (MDR/TAP), member 1A	protein coding gene	GO:0140326	ATPase-coupled intramembrane lipid transporter activity	IEA
ABCB1	human symbol	MGI:97570	Abcb1a	ATP-binding cassette, sub-family B (MDR/TAP), member 1A	protein coding gene	GO:0042626	ATPase-coupled transmembrane transporter activity	EXP
ABCB1	human symbol	MGI:97570	Abcb1a	ATP-binding cassette, sub-family B (MDR/TAP), member 1A	protein coding gene	GO:0042626	ATPase-coupled transmembrane transporter activity	IBA
ABCB1	human symbol	MGI:97570	Abcb1a	ATP-binding cassette, sub-family B (MDR/TAP), member 1A	protein coding gene	GO:0042626	ATPase-coupled transmembrane transporter activity	ISO
ABCB1	human symbol	MGI:97570	Abcb1a	ATP-binding cassette, sub-family B (MDR/TAP), member 1A	protein coding gene	GO:0005524	ATP binding	ISO
ABCB1	human symbol	MGI:97570	Abcb1a	ATP-binding cassette, sub-family B (MDR/TAP), member 1A	protein coding gene	GO:0016887	ATP hydrolysis activity	IDA
ABCB1	human symbol	MGI:97570	Abcb1a	ATP-binding cassette, sub-family B (MDR/TAP), member 1A	protein coding gene	GO:1905039	carboxylic acid transmembrane transport	ISO
ABCB1	human symbol	MGI:97570	Abcb1a	ATP-binding cassette, sub-family B (MDR/TAP), member 1A	protein coding gene	GO:0046943	carboxylic acid transmembrane transporter activity	ISO
ABCB1	human symbol	MGI:97570	Abcb1a	ATP-binding cassette, sub-family B (MDR/TAP), member 1A	protein coding gene	GO:0009986	cell surface	ISO
ABCB1	human symbol	MGI:97570	Abcb1a	ATP-binding cassette, sub-family B (MDR/TAP), member 1A	protein coding gene	GO:0099038	ceramide floppase activity	IBA
ABCB1	human symbol	MGI:97570	Abcb1a	ATP-binding cassette, sub-family B (MDR/TAP), member 1A	protein coding gene	GO:0099038	ceramide floppase activity	IDA
ABCB1	human symbol	MGI:97570	Abcb1a	ATP-binding cassette, sub-family B (MDR/TAP), member 1A	protein coding gene	GO:0099038	ceramide floppase activity	ISO
ABCB1	human symbol	MGI:97570	Abcb1a	ATP-binding cassette, sub-family B (MDR/TAP), member 1A	protein coding gene	GO:0099040	ceramide translocation	IBA
ABCB1	human symbol	MGI:97570	Abcb1a	ATP-binding cassette, sub-family B (MDR/TAP), member 1A	protein coding gene	GO:0099040	ceramide translocation	IDA
ABCB1	human symbol	MGI:97570	Abcb1a	ATP-binding cassette, sub-family B (MDR/TAP), member 1A	protein coding gene	GO:0099040	ceramide translocation	ISO
ABCB1	human symbol	MGI:97570	Abcb1a	ATP-binding cassette, sub-family B (MDR/TAP), member 1A	protein coding gene	GO:0015562	efflux transmembrane transporter activity	IMP
ABCB1	human symbol	MGI:97570	Abcb1a	ATP-binding cassette, sub-family B (MDR/TAP), member 1A	protein coding gene	GO:0015562	efflux transmembrane transporter activity	ISO
ABCB1	human symbol	MGI:97570	Abcb1a	ATP-binding cassette, sub-family B (MDR/TAP), member 1A	protein coding gene	GO:0140115	export across plasma membrane	IMP
ABCB1	human symbol	MGI:97570	Abcb1a	ATP-binding cassette, sub-family B (MDR/TAP), member 1A	protein coding gene	GO:0140115	export across plasma membrane	ISO
ABCB1	human symbol	MGI:97570	Abcb1a	ATP-binding cassette, sub-family B (MDR/TAP), member 1A	protein coding gene	GO:0140328	floppase activity	IMP
ABCB1	human symbol	MGI:97570	Abcb1a	ATP-binding cassette, sub-family B (MDR/TAP), member 1A	protein coding gene	GO:0140328	floppase activity	ISO
ABCB1	human symbol	MGI:97570	Abcb1a	ATP-binding cassette, sub-family B (MDR/TAP), member 1A	protein coding gene	GO:0000086	G2/M transition of mitotic cell cycle	ISO
ABCB1	human symbol	MGI:97570	Abcb1a	ATP-binding cassette, sub-family B (MDR/TAP), member 1A	protein coding gene	GO:0016021	integral component of membrane	IBA
ABCB1	human symbol	MGI:97570	Abcb1a	ATP-binding cassette, sub-family B (MDR/TAP), member 1A	protein coding gene	GO:0046581	intercellular canaliculus	IDA
ABCB1	human symbol	MGI:97570	Abcb1a	ATP-binding cassette, sub-family B (MDR/TAP), member 1A	protein coding gene	GO:0016020	membrane	ISO
ABCB1	human symbol	MGI:97570	Abcb1a	ATP-binding cassette, sub-family B (MDR/TAP), member 1A	protein coding gene	GO:0005654	nucleoplasm	ISO
ABCB1	human symbol	MGI:97570	Abcb1a	ATP-binding cassette, sub-family B (MDR/TAP), member 1A	protein coding gene	GO:0000166	nucleotide binding	IEA
ABCB1	human symbol	MGI:97570	Abcb1a	ATP-binding cassette, sub-family B (MDR/TAP), member 1A	protein coding gene	GO:0090554	phosphatidylcholine floppase activity	IBA
ABCB1	human symbol	MGI:97570	Abcb1a	ATP-binding cassette, sub-family B (MDR/TAP), member 1A	protein coding gene	GO:0090554	phosphatidylcholine floppase activity	IDA
ABCB1	human symbol	MGI:97570	Abcb1a	ATP-binding cassette, sub-family B (MDR/TAP), member 1A	protein coding gene	GO:0090554	phosphatidylcholine floppase activity	ISO
ABCB1	human symbol	MGI:97570	Abcb1a	ATP-binding cassette, sub-family B (MDR/TAP), member 1A	protein coding gene	GO:0090555	phosphatidylethanolamine flippase activity	IBA
ABCB1	human symbol	MGI:97570	Abcb1a	ATP-binding cassette, sub-family B (MDR/TAP), member 1A	protein coding gene	GO:0090555	phosphatidylethanolamine flippase activity	IDA
ABCB1	human symbol	MGI:97570	Abcb1a	ATP-binding cassette, sub-family B (MDR/TAP), member 1A	protein coding gene	GO:0090555	phosphatidylethanolamine flippase activity	ISO
ABCB1	human symbol	MGI:97570	Abcb1a	ATP-binding cassette, sub-family B (MDR/TAP), member 1A	protein coding gene	GO:0045332	phospholipid translocation	IBA
ABCB1	human symbol	MGI:97570	Abcb1a	ATP-binding cassette, sub-family B (MDR/TAP), member 1A	protein coding gene	GO:0045332	phospholipid translocation	IDA
ABCB1	human symbol	MGI:97570	Abcb1a	ATP-binding cassette, sub-family B (MDR/TAP), member 1A	protein coding gene	GO:0045332	phospholipid translocation	ISO
ABCB1	human symbol	MGI:97570	Abcb1a	ATP-binding cassette, sub-family B (MDR/TAP), member 1A	protein coding gene	GO:0005886	plasma membrane	IBA
ABCB1	human symbol	MGI:97570	Abcb1a	ATP-binding cassette, sub-family B (MDR/TAP), member 1A	protein coding gene	GO:0005886	plasma membrane	ISO
ABCB1	human symbol	MGI:97570	Abcb1a	ATP-binding cassette, sub-family B (MDR/TAP), member 1A	protein coding gene	GO:1901529	positive regulation of anion channel activity	ISO
ABCB1	human symbol	MGI:97570	Abcb1a	ATP-binding cassette, sub-family B (MDR/TAP), member 1A	protein coding gene	GO:2001225	regulation of chloride transport	ISO
ABCB1	human symbol	MGI:97570	Abcb1a	ATP-binding cassette, sub-family B (MDR/TAP), member 1A	protein coding gene	GO:0047484	regulation of response to osmotic stress	ISO
ABCB1	human symbol	MGI:97570	Abcb1a	ATP-binding cassette, sub-family B (MDR/TAP), member 1A	protein coding gene	GO:0072089	stem cell proliferation	ISO
ABCB1	human symbol	MGI:97570	Abcb1a	ATP-binding cassette, sub-family B (MDR/TAP), member 1A	protein coding gene	GO:0046865	terpenoid transport	IMP
ABCB1	human symbol	MGI:97570	Abcb1a	ATP-binding cassette, sub-family B (MDR/TAP), member 1A	protein coding gene	GO:0070633	transepithelial transport	ISO
ABCB1	human symbol	MGI:97570	Abcb1a	ATP-binding cassette, sub-family B (MDR/TAP), member 1A	protein coding gene	GO:0022857	transmembrane transporter activity	IMP
ABCB1	human symbol	MGI:97570	Abcb1a	ATP-binding cassette, sub-family B (MDR/TAP), member 1A	protein coding gene	GO:0031625	ubiquitin protein ligase binding	ISO
ABCB1	human symbol	MGI:97570	Abcb1a	ATP-binding cassette, sub-family B (MDR/TAP), member 1A	protein coding gene	GO:1990961	xenobiotic detoxification by transmembrane export across the plasma membrane	IDA
ABCB1	human symbol	MGI:97570	Abcb1a	ATP-binding cassette, sub-family B (MDR/TAP), member 1A	protein coding gene	GO:1990961	xenobiotic detoxification by transmembrane export across the plasma membrane	ISO
ABCB1	human symbol	MGI:97570	Abcb1a	ATP-binding cassette, sub-family B (MDR/TAP), member 1A	protein coding gene	GO:0042910	xenobiotic transmembrane transporter activity	IBA
ABCB1	human symbol	MGI:97570	Abcb1a	ATP-binding cassette, sub-family B (MDR/TAP), member 1A	protein coding gene	GO:0042910	xenobiotic transmembrane transporter activity	IMP
ABCB1	human symbol	MGI:97570	Abcb1a	ATP-binding cassette, sub-family B (MDR/TAP), member 1A	protein coding gene	GO:0042910	xenobiotic transmembrane transporter activity	ISO
ABCB1	human symbol	MGI:97570	Abcb1a	ATP-binding cassette, sub-family B (MDR/TAP), member 1A	protein coding gene	GO:1990962	xenobiotic transport across blood-brain barrier	IMP
ABCB1	human symbol	MGI:97570	Abcb1a	ATP-binding cassette, sub-family B (MDR/TAP), member 1A	protein coding gene	GO:1990962	xenobiotic transport across blood-brain barrier	ISO
ABCB4	current symbol	MGI:97569	Abcb4	ATP-binding cassette, sub-family B (MDR/TAP), member 4	protein coding gene	GO:0140359	ABC-type transporter activity	IEA
ABCB4	current symbol	MGI:97569	Abcb4	ATP-binding cassette, sub-family B (MDR/TAP), member 4	protein coding gene	GO:0015629	actin cytoskeleton	ISO
ABCB4	current symbol	MGI:97569	Abcb4	ATP-binding cassette, sub-family B (MDR/TAP), member 4	protein coding gene	GO:0016324	apical plasma membrane	ISO
ABCB4	current symbol	MGI:97569	Abcb4	ATP-binding cassette, sub-family B (MDR/TAP), member 4	protein coding gene	GO:0140326	ATPase-coupled intramembrane lipid transporter activity	IEA
ABCB4	current symbol	MGI:97569	Abcb4	ATP-binding cassette, sub-family B (MDR/TAP), member 4	protein coding gene	GO:0042626	ATPase-coupled transmembrane transporter activity	IBA
ABCB4	current symbol	MGI:97569	Abcb4	ATP-binding cassette, sub-family B (MDR/TAP), member 4	protein coding gene	GO:0042626	ATPase-coupled transmembrane transporter activity	ISO
ABCB4	current symbol	MGI:97569	Abcb4	ATP-binding cassette, sub-family B (MDR/TAP), member 4	protein coding gene	GO:0005524	ATP binding	IEA
ABCB4	current symbol	MGI:97569	Abcb4	ATP-binding cassette, sub-family B (MDR/TAP), member 4	protein coding gene	GO:0032782	bile acid secretion	IMP
ABCB4	current symbol	MGI:97569	Abcb4	ATP-binding cassette, sub-family B (MDR/TAP), member 4	protein coding gene	GO:1903413	cellular response to bile acid	ISO
ABCB4	current symbol	MGI:97569	Abcb4	ATP-binding cassette, sub-family B (MDR/TAP), member 4	protein coding gene	GO:0099038	ceramide floppase activity	IBA
ABCB4	current symbol	MGI:97569	Abcb4	ATP-binding cassette, sub-family B (MDR/TAP), member 4	protein coding gene	GO:0005737	cytoplasm	ISO
ABCB4	current symbol	MGI:97569	Abcb4	ATP-binding cassette, sub-family B (MDR/TAP), member 4	protein coding gene	GO:0031410	cytoplasmic vesicle	IEA
ABCB4	current symbol	MGI:97569	Abcb4	ATP-binding cassette, sub-family B (MDR/TAP), member 4	protein coding gene	GO:0005829	cytosol	ISO
ABCB4	current symbol	MGI:97569	Abcb4	ATP-binding cassette, sub-family B (MDR/TAP), member 4	protein coding gene	GO:0005925	focal adhesion	ISO
ABCB4	current symbol	MGI:97569	Abcb4	ATP-binding cassette, sub-family B (MDR/TAP), member 4	protein coding gene	GO:0000139	Golgi membrane	ISO
ABCB4	current symbol	MGI:97569	Abcb4	ATP-binding cassette, sub-family B (MDR/TAP), member 4	protein coding gene	GO:0016021	integral component of membrane	IBA
ABCB4	current symbol	MGI:97569	Abcb4	ATP-binding cassette, sub-family B (MDR/TAP), member 4	protein coding gene	GO:0046581	intercellular canaliculus	IDA
ABCB4	current symbol	MGI:97569	Abcb4	ATP-binding cassette, sub-family B (MDR/TAP), member 4	protein coding gene	GO:0055088	lipid homeostasis	ISO
ABCB4	current symbol	MGI:97569	Abcb4	ATP-binding cassette, sub-family B (MDR/TAP), member 4	protein coding gene	GO:0006869	lipid transport	IEA
ABCB4	current symbol	MGI:97569	Abcb4	ATP-binding cassette, sub-family B (MDR/TAP), member 4	protein coding gene	GO:0016020	membrane	IDA
ABCB4	current symbol	MGI:97569	Abcb4	ATP-binding cassette, sub-family B (MDR/TAP), member 4	protein coding gene	GO:0005654	nucleoplasm	ISO
ABCB4	current symbol	MGI:97569	Abcb4	ATP-binding cassette, sub-family B (MDR/TAP), member 4	protein coding gene	GO:0000166	nucleotide binding	IEA
ABCB4	current symbol	MGI:97569	Abcb4	ATP-binding cassette, sub-family B (MDR/TAP), member 4	protein coding gene	GO:0090554	phosphatidylcholine floppase activity	IBA
ABCB4	current symbol	MGI:97569	Abcb4	ATP-binding cassette, sub-family B (MDR/TAP), member 4	protein coding gene	GO:0090554	phosphatidylcholine floppase activity	ISO
ABCB4	current symbol	MGI:97569	Abcb4	ATP-binding cassette, sub-family B (MDR/TAP), member 4	protein coding gene	GO:0090555	phosphatidylethanolamine flippase activity	IBA
ABCB4	current symbol	MGI:97569	Abcb4	ATP-binding cassette, sub-family B (MDR/TAP), member 4	protein coding gene	GO:0045332	phospholipid translocation	IBA
ABCB4	current symbol	MGI:97569	Abcb4	ATP-binding cassette, sub-family B (MDR/TAP), member 4	protein coding gene	GO:0045332	phospholipid translocation	ISO
ABCB4	current symbol	MGI:97569	Abcb4	ATP-binding cassette, sub-family B (MDR/TAP), member 4	protein coding gene	GO:0005886	plasma membrane	IBA
ABCB4	current symbol	MGI:97569	Abcb4	ATP-binding cassette, sub-family B (MDR/TAP), member 4	protein coding gene	GO:0005886	plasma membrane	IDA
ABCB4	current symbol	MGI:97569	Abcb4	ATP-binding cassette, sub-family B (MDR/TAP), member 4	protein coding gene	GO:0005886	plasma membrane	ISO
ABCB4	current symbol	MGI:97569	Abcb4	ATP-binding cassette, sub-family B (MDR/TAP), member 4	protein coding gene	GO:0005886	plasma membrane	TAS
ABCB4	current symbol	MGI:97569	Abcb4	ATP-binding cassette, sub-family B (MDR/TAP), member 4	protein coding gene	GO:0032376	positive regulation of cholesterol transport	ISO
ABCB4	current symbol	MGI:97569	Abcb4	ATP-binding cassette, sub-family B (MDR/TAP), member 4	protein coding gene	GO:0061092	positive regulation of phospholipid translocation	ISO
ABCB4	current symbol	MGI:97569	Abcb4	ATP-binding cassette, sub-family B (MDR/TAP), member 4	protein coding gene	GO:2001140	positive regulation of phospholipid transport	ISO
ABCB4	current symbol	MGI:97569	Abcb4	ATP-binding cassette, sub-family B (MDR/TAP), member 4	protein coding gene	GO:1901557	response to fenofibrate	IDA
ABCB4	current symbol	MGI:97569	Abcb4	ATP-binding cassette, sub-family B (MDR/TAP), member 4	protein coding gene	GO:0055085	transmembrane transport	IEA
ABCB4	current symbol	MGI:97569	Abcb4	ATP-binding cassette, sub-family B (MDR/TAP), member 4	protein coding gene	GO:0042910	xenobiotic transmembrane transporter activity	IBA
AGBL1	current symbol	MGI:3646469	Agbl1	ATP/GTP binding protein-like 1	protein coding gene	GO:0004180	carboxypeptidase activity	IEA
AGBL1	current symbol	MGI:3646469	Agbl1	ATP/GTP binding protein-like 1	protein coding gene	GO:0035609	C-terminal protein deglutamylation	IBA
AGBL1	current symbol	MGI:3646469	Agbl1	ATP/GTP binding protein-like 1	protein coding gene	GO:0035609	C-terminal protein deglutamylation	IDA
AGBL1	current symbol	MGI:3646469	Agbl1	ATP/GTP binding protein-like 1	protein coding gene	GO:0035609	C-terminal protein deglutamylation	IMP
AGBL1	current symbol	MGI:3646469	Agbl1	ATP/GTP binding protein-like 1	protein coding gene	GO:0005737	cytoplasm	IEA
AGBL1	current symbol	MGI:3646469	Agbl1	ATP/GTP binding protein-like 1	protein coding gene	GO:0016787	hydrolase activity	IEA
AGBL1	current symbol	MGI:3646469	Agbl1	ATP/GTP binding protein-like 1	protein coding gene	GO:0046872	metal ion binding	IEA
AGBL1	current symbol	MGI:3646469	Agbl1	ATP/GTP binding protein-like 1	protein coding gene	GO:0004181	metallocarboxypeptidase activity	IDA
AGBL1	current symbol	MGI:3646469	Agbl1	ATP/GTP binding protein-like 1	protein coding gene	GO:0004181	metallocarboxypeptidase activity	IMP
AGBL1	current symbol	MGI:3646469	Agbl1	ATP/GTP binding protein-like 1	protein coding gene	GO:0008237	metallopeptidase activity	IEA
AGBL1	current symbol	MGI:3646469	Agbl1	ATP/GTP binding protein-like 1	protein coding gene	GO:0008233	peptidase activity	IEA
AGBL1	current symbol	MGI:3646469	Agbl1	ATP/GTP binding protein-like 1	protein coding gene	GO:0005515	protein binding	IPI
AGBL1	current symbol	MGI:3646469	Agbl1	ATP/GTP binding protein-like 1	protein coding gene	GO:0035610	protein side chain deglutamylation	IBA
AGBL1	current symbol	MGI:3646469	Agbl1	ATP/GTP binding protein-like 1	protein coding gene	GO:0035610	protein side chain deglutamylation	IDA
AGBL1	current symbol	MGI:3646469	Agbl1	ATP/GTP binding protein-like 1	protein coding gene	GO:0035610	protein side chain deglutamylation	IMP
AGBL1	current symbol	MGI:3646469	Agbl1	ATP/GTP binding protein-like 1	protein coding gene	GO:0006508	proteolysis	IEA
AGBL1	current symbol	MGI:3646469	Agbl1	ATP/GTP binding protein-like 1	protein coding gene	GO:0015631	tubulin binding	IDA
AGBL1	current symbol	MGI:3646469	Agbl1	ATP/GTP binding protein-like 1	protein coding gene	GO:0008270	zinc ion binding	IEA
AKT3	current symbol	MGI:1345147	Akt3	thymoma viral proto-oncogene 3	protein coding gene	GO:0005524	ATP binding	ISO
AKT3	current symbol	MGI:1345147	Akt3	thymoma viral proto-oncogene 3	protein coding gene	GO:0048854	brain morphogenesis	IMP
AKT3	current symbol	MGI:1345147	Akt3	thymoma viral proto-oncogene 3	protein coding gene	GO:0032869	cellular response to insulin stimulus	ISO
AKT3	current symbol	MGI:1345147	Akt3	thymoma viral proto-oncogene 3	protein coding gene	GO:0005737	cytoplasm	IEA
AKT3	current symbol	MGI:1345147	Akt3	thymoma viral proto-oncogene 3	protein coding gene	GO:0048873	homeostasis of number of cells within a tissue	IMP
AKT3	current symbol	MGI:1345147	Akt3	thymoma viral proto-oncogene 3	protein coding gene	GO:0035556	intracellular signal transduction	IBA
AKT3	current symbol	MGI:1345147	Akt3	thymoma viral proto-oncogene 3	protein coding gene	GO:0016301	kinase activity	IEA
AKT3	current symbol	MGI:1345147	Akt3	thymoma viral proto-oncogene 3	protein coding gene	GO:0016020	membrane	IEA
AKT3	current symbol	MGI:1345147	Akt3	thymoma viral proto-oncogene 3	protein coding gene	GO:0000002	mitochondrial genome maintenance	ISO
AKT3	current symbol	MGI:1345147	Akt3	thymoma viral proto-oncogene 3	protein coding gene	GO:2000773	negative regulation of cellular senescence	ISO
AKT3	current symbol	MGI:1345147	Akt3	thymoma viral proto-oncogene 3	protein coding gene	GO:0000166	nucleotide binding	IEA
AKT3	current symbol	MGI:1345147	Akt3	thymoma viral proto-oncogene 3	protein coding gene	GO:0005634	nucleus	IEA
AKT3	current symbol	MGI:1345147	Akt3	thymoma viral proto-oncogene 3	protein coding gene	GO:0018105	peptidyl-serine phosphorylation	IBA
AKT3	current symbol	MGI:1345147	Akt3	thymoma viral proto-oncogene 3	protein coding gene	GO:0018105	peptidyl-serine phosphorylation	ISO
AKT3	current symbol	MGI:1345147	Akt3	thymoma viral proto-oncogene 3	protein coding gene	GO:0018107	peptidyl-threonine phosphorylation	ISO
AKT3	current symbol	MGI:1345147	Akt3	thymoma viral proto-oncogene 3	protein coding gene	GO:0016310	phosphorylation	IEA
AKT3	current symbol	MGI:1345147	Akt3	thymoma viral proto-oncogene 3	protein coding gene	GO:0005886	plasma membrane	ISO
AKT3	current symbol	MGI:1345147	Akt3	thymoma viral proto-oncogene 3	protein coding gene	GO:0045766	positive regulation of angiogenesis	IMP
AKT3	current symbol	MGI:1345147	Akt3	thymoma viral proto-oncogene 3	protein coding gene	GO:1905653	positive regulation of artery morphogenesis	IMP
AKT3	current symbol	MGI:1345147	Akt3	thymoma viral proto-oncogene 3	protein coding gene	GO:0043536	positive regulation of blood vessel endothelial cell migration	ISO
AKT3	current symbol	MGI:1345147	Akt3	thymoma viral proto-oncogene 3	protein coding gene	GO:0090050	positive regulation of cell migration involved in sprouting angiogenesis	ISO
AKT3	current symbol	MGI:1345147	Akt3	thymoma viral proto-oncogene 3	protein coding gene	GO:0045793	positive regulation of cell size	IMP
AKT3	current symbol	MGI:1345147	Akt3	thymoma viral proto-oncogene 3	protein coding gene	GO:0001938	positive regulation of endothelial cell proliferation	ISO
AKT3	current symbol	MGI:1345147	Akt3	thymoma viral proto-oncogene 3	protein coding gene	GO:0010765	positive regulation of sodium ion transport	ISO
AKT3	current symbol	MGI:1345147	Akt3	thymoma viral proto-oncogene 3	protein coding gene	GO:0032008	positive regulation of TOR signaling	IMP
AKT3	current symbol	MGI:1345147	Akt3	thymoma viral proto-oncogene 3	protein coding gene	GO:1905564	positive regulation of vascular endothelial cell proliferation	ISO
AKT3	current symbol	MGI:1345147	Akt3	thymoma viral proto-oncogene 3	protein coding gene	GO:0005515	protein binding	IPI
AKT3	current symbol	MGI:1345147	Akt3	thymoma viral proto-oncogene 3	protein coding gene	GO:0004672	protein kinase activity	ISO
AKT3	current symbol	MGI:1345147	Akt3	thymoma viral proto-oncogene 3	protein coding gene	GO:0005080	protein kinase C binding	ISO
AKT3	current symbol	MGI:1345147	Akt3	thymoma viral proto-oncogene 3	protein coding gene	GO:0006468	protein phosphorylation	ISO
AKT3	current symbol	MGI:1345147	Akt3	thymoma viral proto-oncogene 3	protein coding gene	GO:0004674	protein serine/threonine kinase activity	IBA
AKT3	current symbol	MGI:1345147	Akt3	thymoma viral proto-oncogene 3	protein coding gene	GO:0004674	protein serine/threonine kinase activity	ISO
AKT3	current symbol	MGI:1345147	Akt3	thymoma viral proto-oncogene 3	protein coding gene	GO:0007165	signal transduction	ISO
AKT3	current symbol	MGI:1345147	Akt3	thymoma viral proto-oncogene 3	protein coding gene	GO:0016740	transferase activity	IEA
ANKRD37	current symbol	MGI:3603344	Ankrd37	ankyrin repeat domain 37	protein coding gene	GO:0008150	biological_process	ND
ANKRD37	current symbol	MGI:3603344	Ankrd37	ankyrin repeat domain 37	protein coding gene	GO:0005737	cytoplasm	IBA
ANKRD37	current symbol	MGI:3603344	Ankrd37	ankyrin repeat domain 37	protein coding gene	GO:0005737	cytoplasm	IDA
ANKRD37	current symbol	MGI:3603344	Ankrd37	ankyrin repeat domain 37	protein coding gene	GO:0005829	cytosol	ISO
ANKRD37	current symbol	MGI:3603344	Ankrd37	ankyrin repeat domain 37	protein coding gene	GO:0001673	male germ cell nucleus	IDA
ANKRD37	current symbol	MGI:3603344	Ankrd37	ankyrin repeat domain 37	protein coding gene	GO:0005739	mitochondrion	ISO
ANKRD37	current symbol	MGI:3603344	Ankrd37	ankyrin repeat domain 37	protein coding gene	GO:0005654	nucleoplasm	ISO
ANKRD37	current symbol	MGI:3603344	Ankrd37	ankyrin repeat domain 37	protein coding gene	GO:0005634	nucleus	IBA
ANKRD37	current symbol	MGI:3603344	Ankrd37	ankyrin repeat domain 37	protein coding gene	GO:0005515	protein binding	IPI
APLNR	current symbol	MGI:1346086	Aplnr	apelin receptor	protein coding gene	GO:0007512	adult heart development	IMP
APLNR	current symbol	MGI:1346086	Aplnr	apelin receptor	protein coding gene	GO:0001525	angiogenesis	IEA
APLNR	current symbol	MGI:1346086	Aplnr	apelin receptor	protein coding gene	GO:0035904	aorta development	IMP
APLNR	current symbol	MGI:1346086	Aplnr	apelin receptor	protein coding gene	GO:0060182	apelin receptor activity	IBA
APLNR	current symbol	MGI:1346086	Aplnr	apelin receptor	protein coding gene	GO:0060183	apelin receptor signaling pathway	IMP
APLNR	current symbol	MGI:1346086	Aplnr	apelin receptor	protein coding gene	GO:0003171	atrioventricular valve development	IMP
APLNR	current symbol	MGI:1346086	Aplnr	apelin receptor	protein coding gene	GO:0001568	blood vessel development	IBA
APLNR	current symbol	MGI:1346086	Aplnr	apelin receptor	protein coding gene	GO:0060976	coronary vasculature development	IMP
APLNR	current symbol	MGI:1346086	Aplnr	apelin receptor	protein coding gene	GO:0003272	endocardial cushion formation	IMP
APLNR	current symbol	MGI:1346086	Aplnr	apelin receptor	protein coding gene	GO:0007369	gastrulation	IEA
APLNR	current symbol	MGI:1346086	Aplnr	apelin receptor	protein coding gene	GO:0004930	G protein-coupled receptor activity	IBA
APLNR	current symbol	MGI:1346086	Aplnr	apelin receptor	protein coding gene	GO:0007186	G protein-coupled receptor signaling pathway	IBA
APLNR	current symbol	MGI:1346086	Aplnr	apelin receptor	protein coding gene	GO:0007186	G protein-coupled receptor signaling pathway	ISO
APLNR	current symbol	MGI:1346086	Aplnr	apelin receptor	protein coding gene	GO:0007507	heart development	IBA
APLNR	current symbol	MGI:1346086	Aplnr	apelin receptor	protein coding gene	GO:0001947	heart looping	IMP
APLNR	current symbol	MGI:1346086	Aplnr	apelin receptor	protein coding gene	GO:0016021	integral component of membrane	IEA
APLNR	current symbol	MGI:1346086	Aplnr	apelin receptor	protein coding gene	GO:0016020	membrane	ISO
APLNR	current symbol	MGI:1346086	Aplnr	apelin receptor	protein coding gene	GO:0007275	multicellular organism development	IEA
APLNR	current symbol	MGI:1346086	Aplnr	apelin receptor	protein coding gene	GO:0043951	negative regulation of cAMP-mediated signaling	IBA
APLNR	current symbol	MGI:1346086	Aplnr	apelin receptor	protein coding gene	GO:0043951	negative regulation of cAMP-mediated signaling	ISO
APLNR	current symbol	MGI:1346086	Aplnr	apelin receptor	protein coding gene	GO:0010629	negative regulation of gene expression	IMP
APLNR	current symbol	MGI:1346086	Aplnr	apelin receptor	protein coding gene	GO:0005886	plasma membrane	IBA
APLNR	current symbol	MGI:1346086	Aplnr	apelin receptor	protein coding gene	GO:0005886	plasma membrane	ISO
APLNR	current symbol	MGI:1346086	Aplnr	apelin receptor	protein coding gene	GO:0045766	positive regulation of angiogenesis	ISO
APLNR	current symbol	MGI:1346086	Aplnr	apelin receptor	protein coding gene	GO:1903589	positive regulation of blood vessel endothelial cell proliferation involved in sprouting angiogenesis	IMP
APLNR	current symbol	MGI:1346086	Aplnr	apelin receptor	protein coding gene	GO:0031065	positive regulation of histone deacetylation	IMP
APLNR	current symbol	MGI:1346086	Aplnr	apelin receptor	protein coding gene	GO:1904325	positive regulation of inhibitory G protein-coupled receptor phosphorylation	ISO
APLNR	current symbol	MGI:1346086	Aplnr	apelin receptor	protein coding gene	GO:0051281	positive regulation of release of sequestered calcium ion into cytosol	ISO
APLNR	current symbol	MGI:1346086	Aplnr	apelin receptor	protein coding gene	GO:0050878	regulation of body fluid levels	ISO
APLNR	current symbol	MGI:1346086	Aplnr	apelin receptor	protein coding gene	GO:1903596	regulation of gap junction assembly	IMP
APLNR	current symbol	MGI:1346086	Aplnr	apelin receptor	protein coding gene	GO:0010468	regulation of gene expression	IMP
APLNR	current symbol	MGI:1346086	Aplnr	apelin receptor	protein coding gene	GO:0007165	signal transduction	IEA
APLNR	current symbol	MGI:1346086	Aplnr	apelin receptor	protein coding gene	GO:0035886	vascular associated smooth muscle cell differentiation	IMP
APLNR	current symbol	MGI:1346086	Aplnr	apelin receptor	protein coding gene	GO:0001944	vasculature development	IMP
APLNR	current symbol	MGI:1346086	Aplnr	apelin receptor	protein coding gene	GO:0001570	vasculogenesis	IMP
APLNR	current symbol	MGI:1346086	Aplnr	apelin receptor	protein coding gene	GO:0060841	venous blood vessel development	IMP
APLNR	current symbol	MGI:1346086	Aplnr	apelin receptor	protein coding gene	GO:0060412	ventricular septum morphogenesis	IMP
ARHGAP5	current symbol	MGI:1332637	Arhgap5	Rho GTPase activating protein 5	protein coding gene	GO:0016477	cell migration	IMP
ARHGAP5	current symbol	MGI:1332637	Arhgap5	Rho GTPase activating protein 5	protein coding gene	GO:0005737	cytoplasm	IEA
ARHGAP5	current symbol	MGI:1332637	Arhgap5	Rho GTPase activating protein 5	protein coding gene	GO:0005829	cytosol	IBA
ARHGAP5	current symbol	MGI:1332637	Arhgap5	Rho GTPase activating protein 5	protein coding gene	GO:0005829	cytosol	ISO
ARHGAP5	current symbol	MGI:1332637	Arhgap5	Rho GTPase activating protein 5	protein coding gene	GO:0005783	endoplasmic reticulum	ISO
ARHGAP5	current symbol	MGI:1332637	Arhgap5	Rho GTPase activating protein 5	protein coding gene	GO:0010631	epithelial cell migration	IMP
ARHGAP5	current symbol	MGI:1332637	Arhgap5	Rho GTPase activating protein 5	protein coding gene	GO:0005096	GTPase activator activity	IBA
ARHGAP5	current symbol	MGI:1332637	Arhgap5	Rho GTPase activating protein 5	protein coding gene	GO:0003924	GTPase activity	IEA
ARHGAP5	current symbol	MGI:1332637	Arhgap5	Rho GTPase activating protein 5	protein coding gene	GO:0005525	GTP binding	IEA
ARHGAP5	current symbol	MGI:1332637	Arhgap5	Rho GTPase activating protein 5	protein coding gene	GO:0030879	mammary gland development	IMP
ARHGAP5	current symbol	MGI:1332637	Arhgap5	Rho GTPase activating protein 5	protein coding gene	GO:0016020	membrane	IEA
ARHGAP5	current symbol	MGI:1332637	Arhgap5	Rho GTPase activating protein 5	protein coding gene	GO:0005886	plasma membrane	IEA
ARHGAP5	current symbol	MGI:1332637	Arhgap5	Rho GTPase activating protein 5	protein coding gene	GO:0010634	positive regulation of epithelial cell migration	IMP
ARHGAP5	current symbol	MGI:1332637	Arhgap5	Rho GTPase activating protein 5	protein coding gene	GO:0002053	positive regulation of mesenchymal cell proliferation	IMP
ARHGAP5	current symbol	MGI:1332637	Arhgap5	Rho GTPase activating protein 5	protein coding gene	GO:0008361	regulation of cell size	IBA
ARHGAP5	current symbol	MGI:1332637	Arhgap5	Rho GTPase activating protein 5	protein coding gene	GO:0008361	regulation of cell size	IMP
ARHGAP5	current symbol	MGI:1332637	Arhgap5	Rho GTPase activating protein 5	protein coding gene	GO:0007266	Rho protein signal transduction	IBA
ARHGAP5	current symbol	MGI:1332637	Arhgap5	Rho GTPase activating protein 5	protein coding gene	GO:0042169	SH2 domain binding	ISO
ARHGAP5	current symbol	MGI:1332637	Arhgap5	Rho GTPase activating protein 5	protein coding gene	GO:0007165	signal transduction	IEA
ARHGEF11	current symbol	MGI:2441869	Arhgef11	Rho guanine nucleotide exchange factor (GEF) 11	protein coding gene	GO:0005737	cytoplasm	IBA
ARHGEF11	current symbol	MGI:2441869	Arhgef11	Rho guanine nucleotide exchange factor (GEF) 11	protein coding gene	GO:0005737	cytoplasm	ISO
ARHGEF11	current symbol	MGI:2441869	Arhgef11	Rho guanine nucleotide exchange factor (GEF) 11	protein coding gene	GO:0001664	G protein-coupled receptor binding	IBA
ARHGEF11	current symbol	MGI:2441869	Arhgef11	Rho guanine nucleotide exchange factor (GEF) 11	protein coding gene	GO:0001664	G protein-coupled receptor binding	ISO
ARHGEF11	current symbol	MGI:2441869	Arhgef11	Rho guanine nucleotide exchange factor (GEF) 11	protein coding gene	GO:0007186	G protein-coupled receptor signaling pathway	IBA
ARHGEF11	current symbol	MGI:2441869	Arhgef11	Rho guanine nucleotide exchange factor (GEF) 11	protein coding gene	GO:0007186	G protein-coupled receptor signaling pathway	ISO
ARHGEF11	current symbol	MGI:2441869	Arhgef11	Rho guanine nucleotide exchange factor (GEF) 11	protein coding gene	GO:0005085	guanyl-nucleotide exchange factor activity	IBA
ARHGEF11	current symbol	MGI:2441869	Arhgef11	Rho guanine nucleotide exchange factor (GEF) 11	protein coding gene	GO:0005654	nucleoplasm	ISO
ARHGEF11	current symbol	MGI:2441869	Arhgef11	Rho guanine nucleotide exchange factor (GEF) 11	protein coding gene	GO:0005886	plasma membrane	ISO
ARHGEF11	current symbol	MGI:2441869	Arhgef11	Rho guanine nucleotide exchange factor (GEF) 11	protein coding gene	GO:0045893	positive regulation of transcription, DNA-templated	ISO
ARHGEF11	current symbol	MGI:2441869	Arhgef11	Rho guanine nucleotide exchange factor (GEF) 11	protein coding gene	GO:0005515	protein binding	IPI
ARHGEF11	current symbol	MGI:2441869	Arhgef11	Rho guanine nucleotide exchange factor (GEF) 11	protein coding gene	GO:0007266	Rho protein signal transduction	ISO
ASB8	current symbol	MGI:1925791	Asb8	ankyrin repeat and SOCS box-containing 8	protein coding gene	GO:0005737	cytoplasm	IEA
ASB8	current symbol	MGI:1925791	Asb8	ankyrin repeat and SOCS box-containing 8	protein coding gene	GO:0035556	intracellular signal transduction	IEA
ASB8	current symbol	MGI:1925791	Asb8	ankyrin repeat and SOCS box-containing 8	protein coding gene	GO:0003674	molecular_function	ND
ASCC1	current symbol	MGI:1916340	Ascc1	activating signal cointegrator 1 complex subunit 1	protein coding gene	GO:0006974	cellular response to DNA damage stimulus	IEA
ASCC1	current symbol	MGI:1916340	Ascc1	activating signal cointegrator 1 complex subunit 1	protein coding gene	GO:0006281	DNA repair	IEA
ASCC1	current symbol	MGI:1916340	Ascc1	activating signal cointegrator 1 complex subunit 1	protein coding gene	GO:1990391	DNA repair complex	ISO
ASCC1	current symbol	MGI:1916340	Ascc1	activating signal cointegrator 1 complex subunit 1	protein coding gene	GO:0031594	neuromuscular junction	ISO
ASCC1	current symbol	MGI:1916340	Ascc1	activating signal cointegrator 1 complex subunit 1	protein coding gene	GO:0003676	nucleic acid binding	IEA
ASCC1	current symbol	MGI:1916340	Ascc1	activating signal cointegrator 1 complex subunit 1	protein coding gene	GO:0005634	nucleus	IBA
ASCC1	current symbol	MGI:1916340	Ascc1	activating signal cointegrator 1 complex subunit 1	protein coding gene	GO:0005634	nucleus	ISO
ASCC1	current symbol	MGI:1916340	Ascc1	activating signal cointegrator 1 complex subunit 1	protein coding gene	GO:0006355	regulation of transcription, DNA-templated	IBA
ASCC1	current symbol	MGI:1916340	Ascc1	activating signal cointegrator 1 complex subunit 1	protein coding gene	GO:0006355	regulation of transcription, DNA-templated	ISO
ASCC1	current symbol	MGI:1916340	Ascc1	activating signal cointegrator 1 complex subunit 1	protein coding gene	GO:0003723	RNA binding	IEA
ASCC1	current symbol	MGI:1916340	Ascc1	activating signal cointegrator 1 complex subunit 1	protein coding gene	GO:0003713	transcription coactivator activity	ISO
ASCC1	current symbol	MGI:1916340	Ascc1	activating signal cointegrator 1 complex subunit 1	protein coding gene	GO:0005667	transcription regulator complex	ISO
ASTN2	current symbol	MGI:1889277	Astn2	astrotactin 2	protein coding gene	GO:0005509	calcium ion binding	ISO
ASTN2	current symbol	MGI:1889277	Astn2	astrotactin 2	protein coding gene	GO:0060187	cell pole	IDA
ASTN2	current symbol	MGI:1889277	Astn2	astrotactin 2	protein coding gene	GO:0005737	cytoplasm	IEA
ASTN2	current symbol	MGI:1889277	Astn2	astrotactin 2	protein coding gene	GO:0031410	cytoplasmic vesicle	IEA
ASTN2	current symbol	MGI:1889277	Astn2	astrotactin 2	protein coding gene	GO:0005768	endosome	IBA
ASTN2	current symbol	MGI:1889277	Astn2	astrotactin 2	protein coding gene	GO:0005768	endosome	IDA
ASTN2	current symbol	MGI:1889277	Astn2	astrotactin 2	protein coding gene	GO:0048105	establishment of body hair planar orientation	IGI
ASTN2	current symbol	MGI:1889277	Astn2	astrotactin 2	protein coding gene	GO:0043533	inositol 1,3,4,5 tetrakisphosphate binding	IBA
ASTN2	current symbol	MGI:1889277	Astn2	astrotactin 2	protein coding gene	GO:0043533	inositol 1,3,4,5 tetrakisphosphate binding	ISO
ASTN2	current symbol	MGI:1889277	Astn2	astrotactin 2	protein coding gene	GO:0016021	integral component of membrane	IBA
ASTN2	current symbol	MGI:1889277	Astn2	astrotactin 2	protein coding gene	GO:0016021	integral component of membrane	IDA
ASTN2	current symbol	MGI:1889277	Astn2	astrotactin 2	protein coding gene	GO:0016020	membrane	IEA
ASTN2	current symbol	MGI:1889277	Astn2	astrotactin 2	protein coding gene	GO:0046872	metal ion binding	IEA
ASTN2	current symbol	MGI:1889277	Astn2	astrotactin 2	protein coding gene	GO:2000009	negative regulation of protein localization to cell surface	IDA
ASTN2	current symbol	MGI:1889277	Astn2	astrotactin 2	protein coding gene	GO:0007158	neuron cell-cell adhesion	IBA
ASTN2	current symbol	MGI:1889277	Astn2	astrotactin 2	protein coding gene	GO:0001764	neuron migration	IBA
ASTN2	current symbol	MGI:1889277	Astn2	astrotactin 2	protein coding gene	GO:0005515	protein binding	IPI
ASTN2	current symbol	MGI:1889277	Astn2	astrotactin 2	protein coding gene	GO:0034394	protein localization to cell surface	IDA
ASTN2	current symbol	MGI:1889277	Astn2	astrotactin 2	protein coding gene	GO:0015031	protein transport	IEA
ATP8B1	current symbol	MGI:1859665	Atp8b1	ATPase, class I, type 8B, member 1	protein coding gene	GO:0015247	aminophospholipid flippase activity	IDA
ATP8B1	current symbol	MGI:1859665	Atp8b1	ATPase, class I, type 8B, member 1	protein coding gene	GO:0015917	aminophospholipid transport	IDA
ATP8B1	current symbol	MGI:1859665	Atp8b1	ATPase, class I, type 8B, member 1	protein coding gene	GO:0016324	apical plasma membrane	ISO
ATP8B1	current symbol	MGI:1859665	Atp8b1	ATPase, class I, type 8B, member 1	protein coding gene	GO:0045176	apical protein localization	ISO
ATP8B1	current symbol	MGI:1859665	Atp8b1	ATPase, class I, type 8B, member 1	protein coding gene	GO:0140326	ATPase-coupled intramembrane lipid transporter activity	IBA
ATP8B1	current symbol	MGI:1859665	Atp8b1	ATPase, class I, type 8B, member 1	protein coding gene	GO:0005524	ATP binding	IEA
ATP8B1	current symbol	MGI:1859665	Atp8b1	ATPase, class I, type 8B, member 1	protein coding gene	GO:0016887	ATP hydrolysis activity	IEA
ATP8B1	current symbol	MGI:1859665	Atp8b1	ATPase, class I, type 8B, member 1	protein coding gene	GO:0015721	bile acid and bile salt transport	IMP
ATP8B1	current symbol	MGI:1859665	Atp8b1	ATPase, class I, type 8B, member 1	protein coding gene	GO:0008206	bile acid metabolic process	IMP
ATP8B1	current symbol	MGI:1859665	Atp8b1	ATPase, class I, type 8B, member 1	protein coding gene	GO:0031526	brush border membrane	ISO
ATP8B1	current symbol	MGI:1859665	Atp8b1	ATPase, class I, type 8B, member 1	protein coding gene	GO:1901612	cardiolipin binding	IDA
ATP8B1	current symbol	MGI:1859665	Atp8b1	ATPase, class I, type 8B, member 1	protein coding gene	GO:0042995	cell projection	IEA
ATP8B1	current symbol	MGI:1859665	Atp8b1	ATPase, class I, type 8B, member 1	protein coding gene	GO:0005829	cytosol	ISO
ATP8B1	current symbol	MGI:1859665	Atp8b1	ATPase, class I, type 8B, member 1	protein coding gene	GO:0005783	endoplasmic reticulum	ISO
ATP8B1	current symbol	MGI:1859665	Atp8b1	ATPase, class I, type 8B, member 1	protein coding gene	GO:0005794	Golgi apparatus	ISO
ATP8B1	current symbol	MGI:1859665	Atp8b1	ATPase, class I, type 8B, member 1	protein coding gene	GO:0007030	Golgi organization	IBA
ATP8B1	current symbol	MGI:1859665	Atp8b1	ATPase, class I, type 8B, member 1	protein coding gene	GO:0060119	inner ear receptor cell development	IMP
ATP8B1	current symbol	MGI:1859665	Atp8b1	ATPase, class I, type 8B, member 1	protein coding gene	GO:0016021	integral component of membrane	IEA
ATP8B1	current symbol	MGI:1859665	Atp8b1	ATPase, class I, type 8B, member 1	protein coding gene	GO:0005887	integral component of plasma membrane	ISO
ATP8B1	current symbol	MGI:1859665	Atp8b1	ATPase, class I, type 8B, member 1	protein coding gene	GO:0006869	lipid transport	IEA
ATP8B1	current symbol	MGI:1859665	Atp8b1	ATPase, class I, type 8B, member 1	protein coding gene	GO:0005319	lipid transporter activity	IMP
ATP8B1	current symbol	MGI:1859665	Atp8b1	ATPase, class I, type 8B, member 1	protein coding gene	GO:0000287	magnesium ion binding	IEA
ATP8B1	current symbol	MGI:1859665	Atp8b1	ATPase, class I, type 8B, member 1	protein coding gene	GO:0016020	membrane	ISO
ATP8B1	current symbol	MGI:1859665	Atp8b1	ATPase, class I, type 8B, member 1	protein coding gene	GO:0046872	metal ion binding	IEA
ATP8B1	current symbol	MGI:1859665	Atp8b1	ATPase, class I, type 8B, member 1	protein coding gene	GO:0045892	negative regulation of transcription, DNA-templated	ISO
ATP8B1	current symbol	MGI:1859665	Atp8b1	ATPase, class I, type 8B, member 1	protein coding gene	GO:0016604	nuclear body	ISO
ATP8B1	current symbol	MGI:1859665	Atp8b1	ATPase, class I, type 8B, member 1	protein coding gene	GO:0005654	nucleoplasm	ISO
ATP8B1	current symbol	MGI:1859665	Atp8b1	ATPase, class I, type 8B, member 1	protein coding gene	GO:0000166	nucleotide binding	IEA
ATP8B1	current symbol	MGI:1859665	Atp8b1	ATPase, class I, type 8B, member 1	protein coding gene	GO:0015711	organic anion transport	IMP
ATP8B1	current symbol	MGI:1859665	Atp8b1	ATPase, class I, type 8B, member 1	protein coding gene	GO:0140345	phosphatidylcholine flippase activity	ISO
ATP8B1	current symbol	MGI:1859665	Atp8b1	ATPase, class I, type 8B, member 1	protein coding gene	GO:0140346	phosphatidylserine flippase activity	ISO
ATP8B1	current symbol	MGI:1859665	Atp8b1	ATPase, class I, type 8B, member 1	protein coding gene	GO:1990531	phospholipid-translocating ATPase complex	ISO
ATP8B1	current symbol	MGI:1859665	Atp8b1	ATPase, class I, type 8B, member 1	protein coding gene	GO:0045332	phospholipid translocation	IBA
ATP8B1	current symbol	MGI:1859665	Atp8b1	ATPase, class I, type 8B, member 1	protein coding gene	GO:0045332	phospholipid translocation	ISO
ATP8B1	current symbol	MGI:1859665	Atp8b1	ATPase, class I, type 8B, member 1	protein coding gene	GO:0015914	phospholipid transport	IEA
ATP8B1	current symbol	MGI:1859665	Atp8b1	ATPase, class I, type 8B, member 1	protein coding gene	GO:0005886	plasma membrane	IBA
ATP8B1	current symbol	MGI:1859665	Atp8b1	ATPase, class I, type 8B, member 1	protein coding gene	GO:0005886	plasma membrane	IDA
ATP8B1	current symbol	MGI:1859665	Atp8b1	ATPase, class I, type 8B, member 1	protein coding gene	GO:0005886	plasma membrane	ISO
ATP8B1	current symbol	MGI:1859665	Atp8b1	ATPase, class I, type 8B, member 1	protein coding gene	GO:2001225	regulation of chloride transport	ISO
ATP8B1	current symbol	MGI:1859665	Atp8b1	ATPase, class I, type 8B, member 1	protein coding gene	GO:0032534	regulation of microvillus assembly	ISO
ATP8B1	current symbol	MGI:1859665	Atp8b1	ATPase, class I, type 8B, member 1	protein coding gene	GO:1903729	regulation of plasma membrane organization	IMP
ATP8B1	current symbol	MGI:1859665	Atp8b1	ATPase, class I, type 8B, member 1	protein coding gene	GO:0007605	sensory perception of sound	IMP
ATP8B1	current symbol	MGI:1859665	Atp8b1	ATPase, class I, type 8B, member 1	protein coding gene	GO:0032420	stereocilium	IDA
ATP8B1	current symbol	MGI:1859665	Atp8b1	ATPase, class I, type 8B, member 1	protein coding gene	GO:0005802	trans-Golgi network	IBA
ATP8B1	current symbol	MGI:1859665	Atp8b1	ATPase, class I, type 8B, member 1	protein coding gene	GO:0005215	transporter activity	IEA
ATP8B1	current symbol	MGI:1859665	Atp8b1	ATPase, class I, type 8B, member 1	protein coding gene	GO:0021650	vestibulocochlear nerve formation	IMP
ATP8B1	current symbol	MGI:1859665	Atp8b1	ATPase, class I, type 8B, member 1	protein coding gene	GO:0006855	xenobiotic transmembrane transport	ISO
BAIAP2L2	current symbol	MGI:2652819	Baiap2l2	BAI1-associated protein 2-like 2	protein coding gene	GO:0051764	actin crosslink formation	IBA
BAIAP2L2	current symbol	MGI:2652819	Baiap2l2	BAI1-associated protein 2-like 2	protein coding gene	GO:0051017	actin filament bundle assembly	IBA
BAIAP2L2	current symbol	MGI:2652819	Baiap2l2	BAI1-associated protein 2-like 2	protein coding gene	GO:0044291	cell-cell contact zone	ISO
BAIAP2L2	current symbol	MGI:2652819	Baiap2l2	BAI1-associated protein 2-like 2	protein coding gene	GO:0030054	cell junction	IEA
BAIAP2L2	current symbol	MGI:2652819	Baiap2l2	BAI1-associated protein 2-like 2	protein coding gene	GO:0071439	clathrin complex	ISO
BAIAP2L2	current symbol	MGI:2652819	Baiap2l2	BAI1-associated protein 2-like 2	protein coding gene	GO:0031410	cytoplasmic vesicle	IEA
BAIAP2L2	current symbol	MGI:2652819	Baiap2l2	BAI1-associated protein 2-like 2	protein coding gene	GO:0005829	cytosol	IBA
BAIAP2L2	current symbol	MGI:2652819	Baiap2l2	BAI1-associated protein 2-like 2	protein coding gene	GO:0042802	identical protein binding	IPI
BAIAP2L2	current symbol	MGI:2652819	Baiap2l2	BAI1-associated protein 2-like 2	protein coding gene	GO:0008289	lipid binding	IEA
BAIAP2L2	current symbol	MGI:2652819	Baiap2l2	BAI1-associated protein 2-like 2	protein coding gene	GO:0016020	membrane	IEA
BAIAP2L2	current symbol	MGI:2652819	Baiap2l2	BAI1-associated protein 2-like 2	protein coding gene	GO:0061024	membrane organization	IDA
BAIAP2L2	current symbol	MGI:2652819	Baiap2l2	BAI1-associated protein 2-like 2	protein coding gene	GO:0005654	nucleoplasm	IBA
BAIAP2L2	current symbol	MGI:2652819	Baiap2l2	BAI1-associated protein 2-like 2	protein coding gene	GO:0005543	phospholipid binding	IDA
BAIAP2L2	current symbol	MGI:2652819	Baiap2l2	BAI1-associated protein 2-like 2	protein coding gene	GO:0005886	plasma membrane	IEA
BAIAP2L2	current symbol	MGI:2652819	Baiap2l2	BAI1-associated protein 2-like 2	protein coding gene	GO:0007009	plasma membrane organization	IEA
BAIAP2L2	current symbol	MGI:2652819	Baiap2l2	BAI1-associated protein 2-like 2	protein coding gene	GO:2000251	positive regulation of actin cytoskeleton reorganization	IBA
BAIAP2L2	current symbol	MGI:2652819	Baiap2l2	BAI1-associated protein 2-like 2	protein coding gene	GO:0030838	positive regulation of actin filament polymerization	IBA
BAIAP2L2	current symbol	MGI:2652819	Baiap2l2	BAI1-associated protein 2-like 2	protein coding gene	GO:0012506	vesicle membrane	ISO
BBIP1	current symbol	MGI:1913610	Bbip1	BBSome interacting protein 1	protein coding gene	GO:0034464	BBSome	IBA
BBIP1	current symbol	MGI:1913610	Bbip1	BBSome interacting protein 1	protein coding gene	GO:0034464	BBSome	ISO
BBIP1	current symbol	MGI:1913610	Bbip1	BBSome interacting protein 1	protein coding gene	GO:0060170	ciliary membrane	ISO
BBIP1	current symbol	MGI:1913610	Bbip1	BBSome interacting protein 1	protein coding gene	GO:0060271	cilium assembly	IC
BBIP1	current symbol	MGI:1913610	Bbip1	BBSome interacting protein 1	protein coding gene	GO:0060271	cilium assembly	ISO
BBIP1	current symbol	MGI:1913610	Bbip1	BBSome interacting protein 1	protein coding gene	GO:0005737	cytoplasm	ISO
BBIP1	current symbol	MGI:1913610	Bbip1	BBSome interacting protein 1	protein coding gene	GO:0042755	eating behavior	IMP
BBIP1	current symbol	MGI:1913610	Bbip1	BBSome interacting protein 1	protein coding gene	GO:0003674	molecular_function	ND
BBIP1	current symbol	MGI:1913610	Bbip1	BBSome interacting protein 1	protein coding gene	GO:0097500	receptor localization to non-motile cilium	IBA
BBIP1	current symbol	MGI:1913610	Bbip1	BBSome interacting protein 1	protein coding gene	GO:0097500	receptor localization to non-motile cilium	IMP
BBS9	current symbol	MGI:2442833	Bbs9	Bardet-Biedl syndrome 9 (human)	protein coding gene	GO:0034464	BBSome	IBA
BBS9	current symbol	MGI:2442833	Bbs9	Bardet-Biedl syndrome 9 (human)	protein coding gene	GO:0034464	BBSome	IDA
BBS9	current symbol	MGI:2442833	Bbs9	Bardet-Biedl syndrome 9 (human)	protein coding gene	GO:0034464	BBSome	ISO
BBS9	current symbol	MGI:2442833	Bbs9	Bardet-Biedl syndrome 9 (human)	protein coding gene	GO:0042995	cell projection	IEA
BBS9	current symbol	MGI:2442833	Bbs9	Bardet-Biedl syndrome 9 (human)	protein coding gene	GO:0030030	cell projection organization	IEA
BBS9	current symbol	MGI:2442833	Bbs9	Bardet-Biedl syndrome 9 (human)	protein coding gene	GO:0034451	centriolar satellite	ISO
BBS9	current symbol	MGI:2442833	Bbs9	Bardet-Biedl syndrome 9 (human)	protein coding gene	GO:0036064	ciliary basal body	ISO
BBS9	current symbol	MGI:2442833	Bbs9	Bardet-Biedl syndrome 9 (human)	protein coding gene	GO:0060170	ciliary membrane	ISO
BBS9	current symbol	MGI:2442833	Bbs9	Bardet-Biedl syndrome 9 (human)	protein coding gene	GO:0035869	ciliary transition zone	ISO
BBS9	current symbol	MGI:2442833	Bbs9	Bardet-Biedl syndrome 9 (human)	protein coding gene	GO:0005929	cilium	ISO
BBS9	current symbol	MGI:2442833	Bbs9	Bardet-Biedl syndrome 9 (human)	protein coding gene	GO:0060271	cilium assembly	IBA
BBS9	current symbol	MGI:2442833	Bbs9	Bardet-Biedl syndrome 9 (human)	protein coding gene	GO:0060271	cilium assembly	IC
BBS9	current symbol	MGI:2442833	Bbs9	Bardet-Biedl syndrome 9 (human)	protein coding gene	GO:0060271	cilium assembly	IMP
BBS9	current symbol	MGI:2442833	Bbs9	Bardet-Biedl syndrome 9 (human)	protein coding gene	GO:0005737	cytoplasm	IEA
BBS9	current symbol	MGI:2442833	Bbs9	Bardet-Biedl syndrome 9 (human)	protein coding gene	GO:0005856	cytoskeleton	IEA
BBS9	current symbol	MGI:2442833	Bbs9	Bardet-Biedl syndrome 9 (human)	protein coding gene	GO:0016020	membrane	IBA
BBS9	current symbol	MGI:2442833	Bbs9	Bardet-Biedl syndrome 9 (human)	protein coding gene	GO:0016020	membrane	IDA
BBS9	current symbol	MGI:2442833	Bbs9	Bardet-Biedl syndrome 9 (human)	protein coding gene	GO:0000242	pericentriolar material	ISO
BBS9	current symbol	MGI:2442833	Bbs9	Bardet-Biedl syndrome 9 (human)	protein coding gene	GO:0005886	plasma membrane	IEA
BBS9	current symbol	MGI:2442833	Bbs9	Bardet-Biedl syndrome 9 (human)	protein coding gene	GO:0005515	protein binding	IPI
BBS9	current symbol	MGI:2442833	Bbs9	Bardet-Biedl syndrome 9 (human)	protein coding gene	GO:0061512	protein localization to cilium	ISO
BBS9	current symbol	MGI:2442833	Bbs9	Bardet-Biedl syndrome 9 (human)	protein coding gene	GO:0015031	protein transport	IEA
C4orf47	human symbol	MGI:1916729	1700029J07Rik	RIKEN cDNA 1700029J07 gene	protein coding gene	GO:0097731	9+0 non-motile cilium	ISO
C4orf47	human symbol	MGI:1916729	1700029J07Rik	RIKEN cDNA 1700029J07 gene	protein coding gene	GO:0008150	biological_process	ND
C4orf47	human symbol	MGI:1916729	1700029J07Rik	RIKEN cDNA 1700029J07 gene	protein coding gene	GO:0005813	centrosome	IBA
C4orf47	human symbol	MGI:1916729	1700029J07Rik	RIKEN cDNA 1700029J07 gene	protein coding gene	GO:0005813	centrosome	ISO
C4orf47	human symbol	MGI:1916729	1700029J07Rik	RIKEN cDNA 1700029J07 gene	protein coding gene	GO:0005737	cytoplasm	IEA
C4orf47	human symbol	MGI:1916729	1700029J07Rik	RIKEN cDNA 1700029J07 gene	protein coding gene	GO:0005881	cytoplasmic microtubule	ISO
C4orf47	human symbol	MGI:1916729	1700029J07Rik	RIKEN cDNA 1700029J07 gene	protein coding gene	GO:0005856	cytoskeleton	IEA
C4orf47	human symbol	MGI:1916729	1700029J07Rik	RIKEN cDNA 1700029J07 gene	protein coding gene	GO:0003674	molecular_function	ND
C8orf34	human symbol	MGI:2444149	A830018L16Rik	RIKEN cDNA A830018L16 gene	protein coding gene	GO:0008150	biological_process	ND
C8orf34	human symbol	MGI:2444149	A830018L16Rik	RIKEN cDNA A830018L16 gene	protein coding gene	GO:0005575	cellular_component	ND
C8orf34	human symbol	MGI:2444149	A830018L16Rik	RIKEN cDNA A830018L16 gene	protein coding gene	GO:0003674	molecular_function	ND
C9orf72	current symbol	MGI:1920455	C9orf72	C9orf72, member of C9orf72-SMCR8 complex	protein coding gene	GO:1990316	Atg1/ULK1 kinase complex	ISO
C9orf72	current symbol	MGI:1920455	C9orf72	C9orf72, member of C9orf72-SMCR8 complex	protein coding gene	GO:0005776	autophagosome	IBA
C9orf72	current symbol	MGI:1920455	C9orf72	C9orf72, member of C9orf72-SMCR8 complex	protein coding gene	GO:0005776	autophagosome	ISO
C9orf72	current symbol	MGI:1920455	C9orf72	C9orf72, member of C9orf72-SMCR8 complex	protein coding gene	GO:0006914	autophagy	IBA
C9orf72	current symbol	MGI:1920455	C9orf72	C9orf72, member of C9orf72-SMCR8 complex	protein coding gene	GO:0006914	autophagy	ISO
C9orf72	current symbol	MGI:1920455	C9orf72	C9orf72, member of C9orf72-SMCR8 complex	protein coding gene	GO:0044295	axonal growth cone	ISO
C9orf72	current symbol	MGI:1920455	C9orf72	C9orf72, member of C9orf72-SMCR8 complex	protein coding gene	GO:0048675	axon extension	IMP
C9orf72	current symbol	MGI:1920455	C9orf72	C9orf72, member of C9orf72-SMCR8 complex	protein coding gene	GO:0048675	axon extension	ISO
C9orf72	current symbol	MGI:1920455	C9orf72	C9orf72, member of C9orf72-SMCR8 complex	protein coding gene	GO:0030054	cell junction	IEA
C9orf72	current symbol	MGI:1920455	C9orf72	C9orf72, member of C9orf72-SMCR8 complex	protein coding gene	GO:0042995	cell projection	IEA
C9orf72	current symbol	MGI:1920455	C9orf72	C9orf72, member of C9orf72-SMCR8 complex	protein coding gene	GO:0005737	cytoplasm	IC
C9orf72	current symbol	MGI:1920455	C9orf72	C9orf72, member of C9orf72-SMCR8 complex	protein coding gene	GO:0005737	cytoplasm	IDA
C9orf72	current symbol	MGI:1920455	C9orf72	C9orf72, member of C9orf72-SMCR8 complex	protein coding gene	GO:0005737	cytoplasm	ISO
C9orf72	current symbol	MGI:1920455	C9orf72	C9orf72, member of C9orf72-SMCR8 complex	protein coding gene	GO:0010494	cytoplasmic stress granule	ISO
C9orf72	current symbol	MGI:1920455	C9orf72	C9orf72, member of C9orf72-SMCR8 complex	protein coding gene	GO:0031410	cytoplasmic vesicle	IEA
C9orf72	current symbol	MGI:1920455	C9orf72	C9orf72, member of C9orf72-SMCR8 complex	protein coding gene	GO:0005829	cytosol	ISO
C9orf72	current symbol	MGI:1920455	C9orf72	C9orf72, member of C9orf72-SMCR8 complex	protein coding gene	GO:0030425	dendrite	ISO
C9orf72	current symbol	MGI:1920455	C9orf72	C9orf72, member of C9orf72-SMCR8 complex	protein coding gene	GO:0006897	endocytosis	IBA
C9orf72	current symbol	MGI:1920455	C9orf72	C9orf72, member of C9orf72-SMCR8 complex	protein coding gene	GO:0006897	endocytosis	ISO
C9orf72	current symbol	MGI:1920455	C9orf72	C9orf72, member of C9orf72-SMCR8 complex	protein coding gene	GO:0005768	endosome	IBA
C9orf72	current symbol	MGI:1920455	C9orf72	C9orf72, member of C9orf72-SMCR8 complex	protein coding gene	GO:0005768	endosome	ISO
C9orf72	current symbol	MGI:1920455	C9orf72	C9orf72, member of C9orf72-SMCR8 complex	protein coding gene	GO:0005576	extracellular region	IEA
C9orf72	current symbol	MGI:1920455	C9orf72	C9orf72, member of C9orf72-SMCR8 complex	protein coding gene	GO:0005615	extracellular space	IDA
C9orf72	current symbol	MGI:1920455	C9orf72	C9orf72, member of C9orf72-SMCR8 complex	protein coding gene	GO:0005615	extracellular space	ISO
C9orf72	current symbol	MGI:1920455	C9orf72	C9orf72, member of C9orf72-SMCR8 complex	protein coding gene	GO:0090543	Flemming body	ISO
C9orf72	current symbol	MGI:1920455	C9orf72	C9orf72, member of C9orf72-SMCR8 complex	protein coding gene	GO:0005085	guanyl-nucleotide exchange factor activity	ISO
C9orf72	current symbol	MGI:1920455	C9orf72	C9orf72, member of C9orf72-SMCR8 complex	protein coding gene	GO:0032045	guanyl-nucleotide exchange factor complex	ISO
C9orf72	current symbol	MGI:1920455	C9orf72	C9orf72, member of C9orf72-SMCR8 complex	protein coding gene	GO:0043231	intracellular membrane-bounded organelle	ISO
C9orf72	current symbol	MGI:1920455	C9orf72	C9orf72, member of C9orf72-SMCR8 complex	protein coding gene	GO:1902774	late endosome to lysosome transport	IMP
C9orf72	current symbol	MGI:1920455	C9orf72	C9orf72, member of C9orf72-SMCR8 complex	protein coding gene	GO:0005764	lysosome	ISO
C9orf72	current symbol	MGI:1920455	C9orf72	C9orf72, member of C9orf72-SMCR8 complex	protein coding gene	GO:0044304	main axon	ISO
C9orf72	current symbol	MGI:1920455	C9orf72	C9orf72, member of C9orf72-SMCR8 complex	protein coding gene	GO:0045920	negative regulation of exocytosis	IC
C9orf72	current symbol	MGI:1920455	C9orf72	C9orf72, member of C9orf72-SMCR8 complex	protein coding gene	GO:1904425	negative regulation of GTP binding	IMP
C9orf72	current symbol	MGI:1920455	C9orf72	C9orf72, member of C9orf72-SMCR8 complex	protein coding gene	GO:0050777	negative regulation of immune response	IC
C9orf72	current symbol	MGI:1920455	C9orf72	C9orf72, member of C9orf72-SMCR8 complex	protein coding gene	GO:0001933	negative regulation of protein phosphorylation	IMP
C9orf72	current symbol	MGI:1920455	C9orf72	C9orf72, member of C9orf72-SMCR8 complex	protein coding gene	GO:0001933	negative regulation of protein phosphorylation	ISO
C9orf72	current symbol	MGI:1920455	C9orf72	C9orf72, member of C9orf72-SMCR8 complex	protein coding gene	GO:0043005	neuron projection	IDA
C9orf72	current symbol	MGI:1920455	C9orf72	C9orf72, member of C9orf72-SMCR8 complex	protein coding gene	GO:0031965	nuclear membrane	ISO
C9orf72	current symbol	MGI:1920455	C9orf72	C9orf72, member of C9orf72-SMCR8 complex	protein coding gene	GO:0005634	nucleus	IDA
C9orf72	current symbol	MGI:1920455	C9orf72	C9orf72, member of C9orf72-SMCR8 complex	protein coding gene	GO:0005634	nucleus	ISO
C9orf72	current symbol	MGI:1920455	C9orf72	C9orf72, member of C9orf72-SMCR8 complex	protein coding gene	GO:0000932	P-body	ISO
C9orf72	current symbol	MGI:1920455	C9orf72	C9orf72, member of C9orf72-SMCR8 complex	protein coding gene	GO:0043204	perikaryon	IDA
C9orf72	current symbol	MGI:1920455	C9orf72	C9orf72, member of C9orf72-SMCR8 complex	protein coding gene	GO:0043204	perikaryon	ISO
C9orf72	current symbol	MGI:1920455	C9orf72	C9orf72, member of C9orf72-SMCR8 complex	protein coding gene	GO:0043547	positive regulation of GTPase activity	ISO
C9orf72	current symbol	MGI:1920455	C9orf72	C9orf72, member of C9orf72-SMCR8 complex	protein coding gene	GO:0016239	positive regulation of macroautophagy	ISO
C9orf72	current symbol	MGI:1920455	C9orf72	C9orf72, member of C9orf72-SMCR8 complex	protein coding gene	GO:0098794	postsynapse	IDA
C9orf72	current symbol	MGI:1920455	C9orf72	C9orf72, member of C9orf72-SMCR8 complex	protein coding gene	GO:0098793	presynapse	IDA
C9orf72	current symbol	MGI:1920455	C9orf72	C9orf72, member of C9orf72-SMCR8 complex	protein coding gene	GO:0005515	protein binding	IPI
C9orf72	current symbol	MGI:1920455	C9orf72	C9orf72, member of C9orf72-SMCR8 complex	protein coding gene	GO:0110053	regulation of actin filament organization	IMP
C9orf72	current symbol	MGI:1920455	C9orf72	C9orf72, member of C9orf72-SMCR8 complex	protein coding gene	GO:0110053	regulation of actin filament organization	ISO
C9orf72	current symbol	MGI:1920455	C9orf72	C9orf72, member of C9orf72-SMCR8 complex	protein coding gene	GO:2000785	regulation of autophagosome assembly	ISO
C9orf72	current symbol	MGI:1920455	C9orf72	C9orf72, member of C9orf72-SMCR8 complex	protein coding gene	GO:0010506	regulation of autophagy	IC
C9orf72	current symbol	MGI:1920455	C9orf72	C9orf72, member of C9orf72-SMCR8 complex	protein coding gene	GO:0010506	regulation of autophagy	IMP
C9orf72	current symbol	MGI:1920455	C9orf72	C9orf72, member of C9orf72-SMCR8 complex	protein coding gene	GO:0010506	regulation of autophagy	ISO
C9orf72	current symbol	MGI:1920455	C9orf72	C9orf72, member of C9orf72-SMCR8 complex	protein coding gene	GO:0032880	regulation of protein localization	IMP
C9orf72	current symbol	MGI:1920455	C9orf72	C9orf72, member of C9orf72-SMCR8 complex	protein coding gene	GO:1903432	regulation of TORC1 signaling	IMP
C9orf72	current symbol	MGI:1920455	C9orf72	C9orf72, member of C9orf72-SMCR8 complex	protein coding gene	GO:1903432	regulation of TORC1 signaling	ISO
C9orf72	current symbol	MGI:1920455	C9orf72	C9orf72, member of C9orf72-SMCR8 complex	protein coding gene	GO:0031267	small GTPase binding	IPI
C9orf72	current symbol	MGI:1920455	C9orf72	C9orf72, member of C9orf72-SMCR8 complex	protein coding gene	GO:0031267	small GTPase binding	ISO
C9orf72	current symbol	MGI:1920455	C9orf72	C9orf72, member of C9orf72-SMCR8 complex	protein coding gene	GO:0034063	stress granule assembly	ISO
C9orf72	current symbol	MGI:1920455	C9orf72	C9orf72, member of C9orf72-SMCR8 complex	protein coding gene	GO:0045202	synapse	IEA
CACNA1E	current symbol	MGI:106217	Cacna1e	calcium channel, voltage-dependent, R type, alpha 1E subunit	protein coding gene	GO:0001662	behavioral fear response	IMP
CACNA1E	current symbol	MGI:106217	Cacna1e	calcium channel, voltage-dependent, R type, alpha 1E subunit	protein coding gene	GO:0048266	behavioral response to pain	IMP
CACNA1E	current symbol	MGI:106217	Cacna1e	calcium channel, voltage-dependent, R type, alpha 1E subunit	protein coding gene	GO:0005262	calcium channel activity	IEA
CACNA1E	current symbol	MGI:106217	Cacna1e	calcium channel, voltage-dependent, R type, alpha 1E subunit	protein coding gene	GO:0005509	calcium ion binding	IEA
CACNA1E	current symbol	MGI:106217	Cacna1e	calcium channel, voltage-dependent, R type, alpha 1E subunit	protein coding gene	GO:0070509	calcium ion import	ISO
CACNA1E	current symbol	MGI:106217	Cacna1e	calcium channel, voltage-dependent, R type, alpha 1E subunit	protein coding gene	GO:0098703	calcium ion import across plasma membrane	IBA
CACNA1E	current symbol	MGI:106217	Cacna1e	calcium channel, voltage-dependent, R type, alpha 1E subunit	protein coding gene	GO:0070588	calcium ion transmembrane transport	IMP
CACNA1E	current symbol	MGI:106217	Cacna1e	calcium channel, voltage-dependent, R type, alpha 1E subunit	protein coding gene	GO:0006816	calcium ion transport	IMP
CACNA1E	current symbol	MGI:106217	Cacna1e	calcium channel, voltage-dependent, R type, alpha 1E subunit	protein coding gene	GO:0007268	chemical synaptic transmission	IBA
CACNA1E	current symbol	MGI:106217	Cacna1e	calcium channel, voltage-dependent, R type, alpha 1E subunit	protein coding gene	GO:0051649	establishment of localization in cell	IMP
CACNA1E	current symbol	MGI:106217	Cacna1e	calcium channel, voltage-dependent, R type, alpha 1E subunit	protein coding gene	GO:0042596	fear response	IMP
CACNA1E	current symbol	MGI:106217	Cacna1e	calcium channel, voltage-dependent, R type, alpha 1E subunit	protein coding gene	GO:0030317	flagellated sperm motility	IMP
CACNA1E	current symbol	MGI:106217	Cacna1e	calcium channel, voltage-dependent, R type, alpha 1E subunit	protein coding gene	GO:0098982	GABA-ergic synapse	ISO
CACNA1E	current symbol	MGI:106217	Cacna1e	calcium channel, voltage-dependent, R type, alpha 1E subunit	protein coding gene	GO:0042593	glucose homeostasis	IMP
CACNA1E	current symbol	MGI:106217	Cacna1e	calcium channel, voltage-dependent, R type, alpha 1E subunit	protein coding gene	GO:0008331	high voltage-gated calcium channel activity	IBA
CACNA1E	current symbol	MGI:106217	Cacna1e	calcium channel, voltage-dependent, R type, alpha 1E subunit	protein coding gene	GO:0016021	integral component of membrane	IEA
CACNA1E	current symbol	MGI:106217	Cacna1e	calcium channel, voltage-dependent, R type, alpha 1E subunit	protein coding gene	GO:0099055	integral component of postsynaptic membrane	IDA
CACNA1E	current symbol	MGI:106217	Cacna1e	calcium channel, voltage-dependent, R type, alpha 1E subunit	protein coding gene	GO:0099056	integral component of presynaptic membrane	IDA
CACNA1E	current symbol	MGI:106217	Cacna1e	calcium channel, voltage-dependent, R type, alpha 1E subunit	protein coding gene	GO:0005216	ion channel activity	IEA
CACNA1E	current symbol	MGI:106217	Cacna1e	calcium channel, voltage-dependent, R type, alpha 1E subunit	protein coding gene	GO:0006811	ion transport	IEA
CACNA1E	current symbol	MGI:106217	Cacna1e	calcium channel, voltage-dependent, R type, alpha 1E subunit	protein coding gene	GO:0007626	locomotory behavior	IMP
CACNA1E	current symbol	MGI:106217	Cacna1e	calcium channel, voltage-dependent, R type, alpha 1E subunit	protein coding gene	GO:0016020	membrane	IEA
CACNA1E	current symbol	MGI:106217	Cacna1e	calcium channel, voltage-dependent, R type, alpha 1E subunit	protein coding gene	GO:0046872	metal ion binding	IEA
CACNA1E	current symbol	MGI:106217	Cacna1e	calcium channel, voltage-dependent, R type, alpha 1E subunit	protein coding gene	GO:0050877	nervous system process	IMP
CACNA1E	current symbol	MGI:106217	Cacna1e	calcium channel, voltage-dependent, R type, alpha 1E subunit	protein coding gene	GO:0043025	neuronal cell body	IBA
CACNA1E	current symbol	MGI:106217	Cacna1e	calcium channel, voltage-dependent, R type, alpha 1E subunit	protein coding gene	GO:0043204	perikaryon	ISO
CACNA1E	current symbol	MGI:106217	Cacna1e	calcium channel, voltage-dependent, R type, alpha 1E subunit	protein coding gene	GO:0047485	protein N-terminus binding	IPI
CACNA1E	current symbol	MGI:106217	Cacna1e	calcium channel, voltage-dependent, R type, alpha 1E subunit	protein coding gene	GO:0002027	regulation of heart rate	IMP
CACNA1E	current symbol	MGI:106217	Cacna1e	calcium channel, voltage-dependent, R type, alpha 1E subunit	protein coding gene	GO:0061178	regulation of insulin secretion involved in cellular response to glucose stimulus	IMP
CACNA1E	current symbol	MGI:106217	Cacna1e	calcium channel, voltage-dependent, R type, alpha 1E subunit	protein coding gene	GO:0034765	regulation of ion transmembrane transport	IEA
CACNA1E	current symbol	MGI:106217	Cacna1e	calcium channel, voltage-dependent, R type, alpha 1E subunit	protein coding gene	GO:0090273	regulation of somatostatin secretion	IMP
CACNA1E	current symbol	MGI:106217	Cacna1e	calcium channel, voltage-dependent, R type, alpha 1E subunit	protein coding gene	GO:0048265	response to pain	IMP
CACNA1E	current symbol	MGI:106217	Cacna1e	calcium channel, voltage-dependent, R type, alpha 1E subunit	protein coding gene	GO:0019233	sensory perception of pain	IMP
CACNA1E	current symbol	MGI:106217	Cacna1e	calcium channel, voltage-dependent, R type, alpha 1E subunit	protein coding gene	GO:0055085	transmembrane transport	IEA
CACNA1E	current symbol	MGI:106217	Cacna1e	calcium channel, voltage-dependent, R type, alpha 1E subunit	protein coding gene	GO:0019226	transmission of nerve impulse	IMP
CACNA1E	current symbol	MGI:106217	Cacna1e	calcium channel, voltage-dependent, R type, alpha 1E subunit	protein coding gene	GO:0008542	visual learning	IMP
CACNA1E	current symbol	MGI:106217	Cacna1e	calcium channel, voltage-dependent, R type, alpha 1E subunit	protein coding gene	GO:0005245	voltage-gated calcium channel activity	IMP
CACNA1E	current symbol	MGI:106217	Cacna1e	calcium channel, voltage-dependent, R type, alpha 1E subunit	protein coding gene	GO:0005245	voltage-gated calcium channel activity	ISO
CACNA1E	current symbol	MGI:106217	Cacna1e	calcium channel, voltage-dependent, R type, alpha 1E subunit	protein coding gene	GO:0099626	voltage-gated calcium channel activity involved in regulation of presynaptic cytosolic calcium levels	ISO
CACNA1E	current symbol	MGI:106217	Cacna1e	calcium channel, voltage-dependent, R type, alpha 1E subunit	protein coding gene	GO:0005891	voltage-gated calcium channel complex	IBA
CACNA1E	current symbol	MGI:106217	Cacna1e	calcium channel, voltage-dependent, R type, alpha 1E subunit	protein coding gene	GO:0005891	voltage-gated calcium channel complex	ISO
CACNA1E	current symbol	MGI:106217	Cacna1e	calcium channel, voltage-dependent, R type, alpha 1E subunit	protein coding gene	GO:0005891	voltage-gated calcium channel complex	TAS
CACNA1E	current symbol	MGI:106217	Cacna1e	calcium channel, voltage-dependent, R type, alpha 1E subunit	protein coding gene	GO:0022843	voltage-gated cation channel activity	ISO
CACNA1E	current symbol	MGI:106217	Cacna1e	calcium channel, voltage-dependent, R type, alpha 1E subunit	protein coding gene	GO:0005244	voltage-gated ion channel activity	IEA
CAMK1D	current symbol	MGI:2442190	Camk1d	calcium/calmodulin-dependent protein kinase ID	protein coding gene	GO:0005524	ATP binding	IEA
CAMK1D	current symbol	MGI:2442190	Camk1d	calcium/calmodulin-dependent protein kinase ID	protein coding gene	GO:0005516	calmodulin binding	IBA
CAMK1D	current symbol	MGI:2442190	Camk1d	calcium/calmodulin-dependent protein kinase ID	protein coding gene	GO:0004683	calmodulin-dependent protein kinase activity	IBA
CAMK1D	current symbol	MGI:2442190	Camk1d	calcium/calmodulin-dependent protein kinase ID	protein coding gene	GO:0004683	calmodulin-dependent protein kinase activity	ISO
CAMK1D	current symbol	MGI:2442190	Camk1d	calcium/calmodulin-dependent protein kinase ID	protein coding gene	GO:0003824	catalytic activity	IEA
CAMK1D	current symbol	MGI:2442190	Camk1d	calcium/calmodulin-dependent protein kinase ID	protein coding gene	GO:0005737	cytoplasm	IBA
CAMK1D	current symbol	MGI:2442190	Camk1d	calcium/calmodulin-dependent protein kinase ID	protein coding gene	GO:0005737	cytoplasm	ISO
CAMK1D	current symbol	MGI:2442190	Camk1d	calcium/calmodulin-dependent protein kinase ID	protein coding gene	GO:0006954	inflammatory response	IEA
CAMK1D	current symbol	MGI:2442190	Camk1d	calcium/calmodulin-dependent protein kinase ID	protein coding gene	GO:0005622	intracellular anatomical structure	IBA
CAMK1D	current symbol	MGI:2442190	Camk1d	calcium/calmodulin-dependent protein kinase ID	protein coding gene	GO:0016301	kinase activity	IEA
CAMK1D	current symbol	MGI:2442190	Camk1d	calcium/calmodulin-dependent protein kinase ID	protein coding gene	GO:0008152	metabolic process	IEA
CAMK1D	current symbol	MGI:2442190	Camk1d	calcium/calmodulin-dependent protein kinase ID	protein coding gene	GO:0043066	negative regulation of apoptotic process	IDA
CAMK1D	current symbol	MGI:2442190	Camk1d	calcium/calmodulin-dependent protein kinase ID	protein coding gene	GO:0007399	nervous system development	IEA
CAMK1D	current symbol	MGI:2442190	Camk1d	calcium/calmodulin-dependent protein kinase ID	protein coding gene	GO:0000166	nucleotide binding	IEA
CAMK1D	current symbol	MGI:2442190	Camk1d	calcium/calmodulin-dependent protein kinase ID	protein coding gene	GO:0005634	nucleus	ISO
CAMK1D	current symbol	MGI:2442190	Camk1d	calcium/calmodulin-dependent protein kinase ID	protein coding gene	GO:0018105	peptidyl-serine phosphorylation	IBA
CAMK1D	current symbol	MGI:2442190	Camk1d	calcium/calmodulin-dependent protein kinase ID	protein coding gene	GO:0016310	phosphorylation	IEA
CAMK1D	current symbol	MGI:2442190	Camk1d	calcium/calmodulin-dependent protein kinase ID	protein coding gene	GO:0043065	positive regulation of apoptotic process	IDA
CAMK1D	current symbol	MGI:2442190	Camk1d	calcium/calmodulin-dependent protein kinase ID	protein coding gene	GO:0032793	positive regulation of CREB transcription factor activity	ISO
CAMK1D	current symbol	MGI:2442190	Camk1d	calcium/calmodulin-dependent protein kinase ID	protein coding gene	GO:0010976	positive regulation of neuron projection development	IMP
CAMK1D	current symbol	MGI:2442190	Camk1d	calcium/calmodulin-dependent protein kinase ID	protein coding gene	GO:0090023	positive regulation of neutrophil chemotaxis	IMP
CAMK1D	current symbol	MGI:2442190	Camk1d	calcium/calmodulin-dependent protein kinase ID	protein coding gene	GO:0050766	positive regulation of phagocytosis	ISO
CAMK1D	current symbol	MGI:2442190	Camk1d	calcium/calmodulin-dependent protein kinase ID	protein coding gene	GO:0060267	positive regulation of respiratory burst	ISO
CAMK1D	current symbol	MGI:2442190	Camk1d	calcium/calmodulin-dependent protein kinase ID	protein coding gene	GO:0004672	protein kinase activity	IEA
CAMK1D	current symbol	MGI:2442190	Camk1d	calcium/calmodulin-dependent protein kinase ID	protein coding gene	GO:0006468	protein phosphorylation	IEA
CAMK1D	current symbol	MGI:2442190	Camk1d	calcium/calmodulin-dependent protein kinase ID	protein coding gene	GO:0004674	protein serine/threonine kinase activity	IEA
CAMK1D	current symbol	MGI:2442190	Camk1d	calcium/calmodulin-dependent protein kinase ID	protein coding gene	GO:0050773	regulation of dendrite development	ISO
CAMK1D	current symbol	MGI:2442190	Camk1d	calcium/calmodulin-dependent protein kinase ID	protein coding gene	GO:0071622	regulation of granulocyte chemotaxis	ISO
CAMK1D	current symbol	MGI:2442190	Camk1d	calcium/calmodulin-dependent protein kinase ID	protein coding gene	GO:0016740	transferase activity	IEA
CD81	current symbol	MGI:1096398	Cd81	CD81 antigen	protein coding gene	GO:0002250	adaptive immune response	IEA
CD81	current symbol	MGI:1096398	Cd81	CD81 antigen	protein coding gene	GO:0016324	apical plasma membrane	ISO
CD81	current symbol	MGI:1096398	Cd81	CD81 antigen	protein coding gene	GO:0009925	basal plasma membrane	ISO
CD81	current symbol	MGI:1096398	Cd81	CD81 antigen	protein coding gene	GO:0016323	basolateral plasma membrane	ISO
CD81	current symbol	MGI:1096398	Cd81	CD81 antigen	protein coding gene	GO:0035783	CD4-positive, alpha-beta T cell costimulation	ISO
CD81	current symbol	MGI:1096398	Cd81	CD81 antigen	protein coding gene	GO:0071404	cellular response to low-density lipoprotein particle stimulus	IDA
CD81	current symbol	MGI:1096398	Cd81	CD81 antigen	protein coding gene	GO:0015485	cholesterol binding	ISO
CD81	current symbol	MGI:1096398	Cd81	CD81 antigen	protein coding gene	GO:0070062	extracellular exosome	ISO
CD81	current symbol	MGI:1096398	Cd81	CD81 antigen	protein coding gene	GO:0002455	humoral immune response mediated by circulating immunoglobulin	ISO
CD81	current symbol	MGI:1096398	Cd81	CD81 antigen	protein coding gene	GO:0002376	immune system process	IEA
CD81	current symbol	MGI:1096398	Cd81	CD81 antigen	protein coding gene	GO:0001772	immunological synapse	ISO
CD81	current symbol	MGI:1096398	Cd81	CD81 antigen	protein coding gene	GO:0001771	immunological synapse formation	ISO
CD81	current symbol	MGI:1096398	Cd81	CD81 antigen	protein coding gene	GO:0016021	integral component of membrane	ISO
CD81	current symbol	MGI:1096398	Cd81	CD81 antigen	protein coding gene	GO:0005887	integral component of plasma membrane	IBA
CD81	current symbol	MGI:1096398	Cd81	CD81 antigen	protein coding gene	GO:0005887	integral component of plasma membrane	ISO
CD81	current symbol	MGI:1096398	Cd81	CD81 antigen	protein coding gene	GO:0005178	integrin binding	ISO
CD81	current symbol	MGI:1096398	Cd81	CD81 antigen	protein coding gene	GO:0008289	lipid binding	IEA
CD81	current symbol	MGI:1096398	Cd81	CD81 antigen	protein coding gene	GO:0034238	macrophage fusion	IMP
CD81	current symbol	MGI:1096398	Cd81	CD81 antigen	protein coding gene	GO:0034238	macrophage fusion	ISO
CD81	current symbol	MGI:1096398	Cd81	CD81 antigen	protein coding gene	GO:0016020	membrane	IDA
CD81	current symbol	MGI:1096398	Cd81	CD81 antigen	protein coding gene	GO:0042289	MHC class II protein binding	ISO
CD81	current symbol	MGI:1096398	Cd81	CD81 antigen	protein coding gene	GO:0014905	myoblast fusion involved in skeletal muscle regeneration	IMP
CD81	current symbol	MGI:1096398	Cd81	CD81 antigen	protein coding gene	GO:0072675	osteoclast fusion	IMP
CD81	current symbol	MGI:1096398	Cd81	CD81 antigen	protein coding gene	GO:0005886	plasma membrane	ISO
CD81	current symbol	MGI:1096398	Cd81	CD81 antigen	protein coding gene	GO:0043128	positive regulation of 1-phosphatidylinositol 4-kinase activity	ISO
CD81	current symbol	MGI:1096398	Cd81	CD81 antigen	protein coding gene	GO:1905676	positive regulation of adaptive immune memory response	ISO
CD81	current symbol	MGI:1096398	Cd81	CD81 antigen	protein coding gene	GO:0050871	positive regulation of B cell activation	IMP
CD81	current symbol	MGI:1096398	Cd81	CD81 antigen	protein coding gene	GO:0030890	positive regulation of B cell proliferation	ISO
CD81	current symbol	MGI:1096398	Cd81	CD81 antigen	protein coding gene	GO:0030890	positive regulation of B cell proliferation	TAS
CD81	current symbol	MGI:1096398	Cd81	CD81 antigen	protein coding gene	GO:0050861	positive regulation of B cell receptor signaling pathway	IMP
CD81	current symbol	MGI:1096398	Cd81	CD81 antigen	protein coding gene	GO:0050861	positive regulation of B cell receptor signaling pathway	ISO
CD81	current symbol	MGI:1096398	Cd81	CD81 antigen	protein coding gene	GO:2000563	positive regulation of CD4-positive, alpha-beta T cell proliferation	ISO
CD81	current symbol	MGI:1096398	Cd81	CD81 antigen	protein coding gene	GO:0030307	positive regulation of cell growth	TAS
CD81	current symbol	MGI:1096398	Cd81	CD81 antigen	protein coding gene	GO:0008284	positive regulation of cell population proliferation	ISO
CD81	current symbol	MGI:1096398	Cd81	CD81 antigen	protein coding gene	GO:0002863	positive regulation of inflammatory response to antigenic stimulus	IMP
CD81	current symbol	MGI:1096398	Cd81	CD81 antigen	protein coding gene	GO:0043410	positive regulation of MAPK cascade	ISO
CD81	current symbol	MGI:1096398	Cd81	CD81 antigen	protein coding gene	GO:0050731	positive regulation of peptidyl-tyrosine phosphorylation	ISO
CD81	current symbol	MGI:1096398	Cd81	CD81 antigen	protein coding gene	GO:1904352	positive regulation of protein catabolic process in the vacuole	ISO
CD81	current symbol	MGI:1096398	Cd81	CD81 antigen	protein coding gene	GO:0070863	positive regulation of protein exit from endoplasmic reticulum	ISO
CD81	current symbol	MGI:1096398	Cd81	CD81 antigen	protein coding gene	GO:1903911	positive regulation of receptor clustering	IMP
CD81	current symbol	MGI:1096398	Cd81	CD81 antigen	protein coding gene	GO:1903911	positive regulation of receptor clustering	ISO
CD81	current symbol	MGI:1096398	Cd81	CD81 antigen	protein coding gene	GO:2001190	positive regulation of T cell activation via T cell receptor contact with antigen bound to MHC molecule on antigen presenting cell	IMP
CD81	current symbol	MGI:1096398	Cd81	CD81 antigen	protein coding gene	GO:2001190	positive regulation of T cell activation via T cell receptor contact with antigen bound to MHC molecule on antigen presenting cell	ISO
CD81	current symbol	MGI:1096398	Cd81	CD81 antigen	protein coding gene	GO:0050862	positive regulation of T cell receptor signaling pathway	ISO
CD81	current symbol	MGI:1096398	Cd81	CD81 antigen	protein coding gene	GO:2000553	positive regulation of T-helper 2 cell cytokine production	IMP
CD81	current symbol	MGI:1096398	Cd81	CD81 antigen	protein coding gene	GO:2000553	positive regulation of T-helper 2 cell cytokine production	ISO
CD81	current symbol	MGI:1096398	Cd81	CD81 antigen	protein coding gene	GO:0045944	positive regulation of transcription by RNA polymerase II	ISO
CD81	current symbol	MGI:1096398	Cd81	CD81 antigen	protein coding gene	GO:0005515	protein binding	IPI
CD81	current symbol	MGI:1096398	Cd81	CD81 antigen	protein coding gene	GO:0008104	protein localization	ISO
CD81	current symbol	MGI:1096398	Cd81	CD81 antigen	protein coding gene	GO:0061462	protein localization to lysosome	ISO
CD81	current symbol	MGI:1096398	Cd81	CD81 antigen	protein coding gene	GO:0072659	protein localization to plasma membrane	ISO
CD81	current symbol	MGI:1096398	Cd81	CD81 antigen	protein coding gene	GO:0031623	receptor internalization	IDA
CD81	current symbol	MGI:1096398	Cd81	CD81 antigen	protein coding gene	GO:2000145	regulation of cell motility	IGI
CD81	current symbol	MGI:1096398	Cd81	CD81 antigen	protein coding gene	GO:0042127	regulation of cell population proliferation	ISO
CD81	current symbol	MGI:1096398	Cd81	CD81 antigen	protein coding gene	GO:1905521	regulation of macrophage migration	IDA
CD81	current symbol	MGI:1096398	Cd81	CD81 antigen	protein coding gene	GO:0031647	regulation of protein stability	ISO
CD81	current symbol	MGI:1096398	Cd81	CD81 antigen	protein coding gene	GO:0097197	tetraspanin-enriched microdomain	ISO
CD81	current symbol	MGI:1096398	Cd81	CD81 antigen	protein coding gene	GO:1990459	transferrin receptor binding	ISO
CD81	current symbol	MGI:1096398	Cd81	CD81 antigen	protein coding gene	GO:0031982	vesicle	ISO
CD81	current symbol	MGI:1096398	Cd81	CD81 antigen	protein coding gene	GO:0001618	virus receptor activity	ISO
CEP192	current symbol	MGI:1918049	Cep192	centrosomal protein 192	protein coding gene	GO:0005814	centriole	IBA
CEP192	current symbol	MGI:1918049	Cep192	centrosomal protein 192	protein coding gene	GO:0005814	centriole	ISO
CEP192	current symbol	MGI:1918049	Cep192	centrosomal protein 192	protein coding gene	GO:0007099	centriole replication	IBA
CEP192	current symbol	MGI:1918049	Cep192	centrosomal protein 192	protein coding gene	GO:0007099	centriole replication	IC
CEP192	current symbol	MGI:1918049	Cep192	centrosomal protein 192	protein coding gene	GO:0005813	centrosome	IDA
CEP192	current symbol	MGI:1918049	Cep192	centrosomal protein 192	protein coding gene	GO:0005813	centrosome	ISO
CEP192	current symbol	MGI:1918049	Cep192	centrosomal protein 192	protein coding gene	GO:0090222	centrosome-templated microtubule nucleation	IBA
CEP192	current symbol	MGI:1918049	Cep192	centrosomal protein 192	protein coding gene	GO:0090222	centrosome-templated microtubule nucleation	ISO
CEP192	current symbol	MGI:1918049	Cep192	centrosomal protein 192	protein coding gene	GO:0005737	cytoplasm	IBA
CEP192	current symbol	MGI:1918049	Cep192	centrosomal protein 192	protein coding gene	GO:0005737	cytoplasm	IDA
CEP192	current symbol	MGI:1918049	Cep192	centrosomal protein 192	protein coding gene	GO:0007020	microtubule nucleation	ISO
CEP192	current symbol	MGI:1918049	Cep192	centrosomal protein 192	protein coding gene	GO:0090307	mitotic spindle assembly	IBA
CEP192	current symbol	MGI:1918049	Cep192	centrosomal protein 192	protein coding gene	GO:0090307	mitotic spindle assembly	ISO
CEP192	current symbol	MGI:1918049	Cep192	centrosomal protein 192	protein coding gene	GO:0007094	mitotic spindle assembly checkpoint signaling	ISO
CEP192	current symbol	MGI:1918049	Cep192	centrosomal protein 192	protein coding gene	GO:0000242	pericentriolar material	IBA
CEP192	current symbol	MGI:1918049	Cep192	centrosomal protein 192	protein coding gene	GO:0000242	pericentriolar material	IDA
CEP192	current symbol	MGI:1918049	Cep192	centrosomal protein 192	protein coding gene	GO:0019902	phosphatase binding	ISO
CEP192	current symbol	MGI:1918049	Cep192	centrosomal protein 192	protein coding gene	GO:0120098	procentriole	ISO
CEP192	current symbol	MGI:1918049	Cep192	centrosomal protein 192	protein coding gene	GO:0120099	procentriole replication complex	ISO
CEP192	current symbol	MGI:1918049	Cep192	centrosomal protein 192	protein coding gene	GO:0019901	protein kinase binding	IBA
CEP192	current symbol	MGI:1918049	Cep192	centrosomal protein 192	protein coding gene	GO:0071539	protein localization to centrosome	ISO
CEP192	current symbol	MGI:1918049	Cep192	centrosomal protein 192	protein coding gene	GO:0046599	regulation of centriole replication	ISO
CEP192	current symbol	MGI:1918049	Cep192	centrosomal protein 192	protein coding gene	GO:0046605	regulation of centrosome cycle	ISO
CEP192	current symbol	MGI:1918049	Cep192	centrosomal protein 192	protein coding gene	GO:0070201	regulation of establishment of protein localization	ISO
CEP192	current symbol	MGI:1918049	Cep192	centrosomal protein 192	protein coding gene	GO:0009617	response to bacterium	IEP
CFAP77	current symbol	MGI:2685669	Cfap77	cilia and flagella associated protein 77	protein coding gene	GO:0008150	biological_process	ND
CFAP77	current symbol	MGI:2685669	Cfap77	cilia and flagella associated protein 77	protein coding gene	GO:0005575	cellular_component	ND
CFAP77	current symbol	MGI:2685669	Cfap77	cilia and flagella associated protein 77	protein coding gene	GO:0003674	molecular_function	ND
CNTNAP2	current symbol	MGI:1914047	Cntnap2	contactin associated protein-like 2	protein coding gene	GO:0099610	action potential initiation	IMP
CNTNAP2	current symbol	MGI:1914047	Cntnap2	contactin associated protein-like 2	protein coding gene	GO:0030534	adult behavior	ISO
CNTNAP2	current symbol	MGI:1914047	Cntnap2	contactin associated protein-like 2	protein coding gene	GO:0008306	associative learning	IMP
CNTNAP2	current symbol	MGI:1914047	Cntnap2	contactin associated protein-like 2	protein coding gene	GO:0030673	axolemma	ISO
CNTNAP2	current symbol	MGI:1914047	Cntnap2	contactin associated protein-like 2	protein coding gene	GO:0030424	axon	IDA
CNTNAP2	current symbol	MGI:1914047	Cntnap2	contactin associated protein-like 2	protein coding gene	GO:0043194	axon initial segment	IDA
CNTNAP2	current symbol	MGI:1914047	Cntnap2	contactin associated protein-like 2	protein coding gene	GO:0007409	axonogenesis	IMP
CNTNAP2	current symbol	MGI:1914047	Cntnap2	contactin associated protein-like 2	protein coding gene	GO:0048266	behavioral response to pain	IGI
CNTNAP2	current symbol	MGI:1914047	Cntnap2	contactin associated protein-like 2	protein coding gene	GO:0007155	cell adhesion	TAS
CNTNAP2	current symbol	MGI:1914047	Cntnap2	contactin associated protein-like 2	protein coding gene	GO:0030054	cell junction	IEA
CNTNAP2	current symbol	MGI:1914047	Cntnap2	contactin associated protein-like 2	protein coding gene	GO:0000902	cell morphogenesis	IMP
CNTNAP2	current symbol	MGI:1914047	Cntnap2	contactin associated protein-like 2	protein coding gene	GO:0008283	cell population proliferation	IMP
CNTNAP2	current symbol	MGI:1914047	Cntnap2	contactin associated protein-like 2	protein coding gene	GO:0008283	cell population proliferation	ISO
CNTNAP2	current symbol	MGI:1914047	Cntnap2	contactin associated protein-like 2	protein coding gene	GO:0042995	cell projection	IEA
CNTNAP2	current symbol	MGI:1914047	Cntnap2	contactin associated protein-like 2	protein coding gene	GO:0009986	cell surface	ISO
CNTNAP2	current symbol	MGI:1914047	Cntnap2	contactin associated protein-like 2	protein coding gene	GO:0022010	central nervous system myelination	IMP
CNTNAP2	current symbol	MGI:1914047	Cntnap2	contactin associated protein-like 2	protein coding gene	GO:0150048	cerebellar granule cell to Purkinje cell synapse	IDA
CNTNAP2	current symbol	MGI:1914047	Cntnap2	contactin associated protein-like 2	protein coding gene	GO:0021692	cerebellar Purkinje cell layer morphogenesis	IMP
CNTNAP2	current symbol	MGI:1914047	Cntnap2	contactin associated protein-like 2	protein coding gene	GO:0021549	cerebellum development	IMP
CNTNAP2	current symbol	MGI:1914047	Cntnap2	contactin associated protein-like 2	protein coding gene	GO:0007268	chemical synaptic transmission	IMP
CNTNAP2	current symbol	MGI:1914047	Cntnap2	contactin associated protein-like 2	protein coding gene	GO:0042745	circadian sleep/wake cycle	IMP
CNTNAP2	current symbol	MGI:1914047	Cntnap2	contactin associated protein-like 2	protein coding gene	GO:0045163	clustering of voltage-gated potassium channels	IMP
CNTNAP2	current symbol	MGI:1914047	Cntnap2	contactin associated protein-like 2	protein coding gene	GO:0030425	dendrite	IDA
CNTNAP2	current symbol	MGI:1914047	Cntnap2	contactin associated protein-like 2	protein coding gene	GO:0140059	dendrite arborization	IMP
CNTNAP2	current symbol	MGI:1914047	Cntnap2	contactin associated protein-like 2	protein coding gene	GO:0060996	dendritic spine development	IMP
CNTNAP2	current symbol	MGI:1914047	Cntnap2	contactin associated protein-like 2	protein coding gene	GO:0097062	dendritic spine maintenance	IMP
CNTNAP2	current symbol	MGI:1914047	Cntnap2	contactin associated protein-like 2	protein coding gene	GO:0097061	dendritic spine organization	IMP
CNTNAP2	current symbol	MGI:1914047	Cntnap2	contactin associated protein-like 2	protein coding gene	GO:0005769	early endosome	ISO
CNTNAP2	current symbol	MGI:1914047	Cntnap2	contactin associated protein-like 2	protein coding gene	GO:1990403	embryonic brain development	IMP
CNTNAP2	current symbol	MGI:1914047	Cntnap2	contactin associated protein-like 2	protein coding gene	GO:0019899	enzyme binding	ISO
CNTNAP2	current symbol	MGI:1914047	Cntnap2	contactin associated protein-like 2	protein coding gene	GO:0070371	ERK1 and ERK2 cascade	IMP
CNTNAP2	current symbol	MGI:1914047	Cntnap2	contactin associated protein-like 2	protein coding gene	GO:0098976	excitatory chemical synaptic transmission	IMP
CNTNAP2	current symbol	MGI:1914047	Cntnap2	contactin associated protein-like 2	protein coding gene	GO:0060079	excitatory postsynaptic potential	IMP
CNTNAP2	current symbol	MGI:1914047	Cntnap2	contactin associated protein-like 2	protein coding gene	GO:0060076	excitatory synapse	IDA
CNTNAP2	current symbol	MGI:1914047	Cntnap2	contactin associated protein-like 2	protein coding gene	GO:0060076	excitatory synapse	IMP
CNTNAP2	current symbol	MGI:1914047	Cntnap2	contactin associated protein-like 2	protein coding gene	GO:1904861	excitatory synapse assembly	IMP
CNTNAP2	current symbol	MGI:1914047	Cntnap2	contactin associated protein-like 2	protein coding gene	GO:0045444	fat cell differentiation	IMP
CNTNAP2	current symbol	MGI:1914047	Cntnap2	contactin associated protein-like 2	protein coding gene	GO:0010467	gene expression	IMP
CNTNAP2	current symbol	MGI:1914047	Cntnap2	contactin associated protein-like 2	protein coding gene	GO:0014009	glial cell proliferation	IMP
CNTNAP2	current symbol	MGI:1914047	Cntnap2	contactin associated protein-like 2	protein coding gene	GO:1905962	glutamatergic neuron differentiation	IMP
CNTNAP2	current symbol	MGI:1914047	Cntnap2	contactin associated protein-like 2	protein coding gene	GO:0005794	Golgi apparatus	ISO
CNTNAP2	current symbol	MGI:1914047	Cntnap2	contactin associated protein-like 2	protein coding gene	GO:0007625	grooming behavior	IMP
CNTNAP2	current symbol	MGI:1914047	Cntnap2	contactin associated protein-like 2	protein coding gene	GO:0006954	inflammatory response	IGI
CNTNAP2	current symbol	MGI:1914047	Cntnap2	contactin associated protein-like 2	protein coding gene	GO:0098977	inhibitory chemical synaptic transmission	IMP
CNTNAP2	current symbol	MGI:1914047	Cntnap2	contactin associated protein-like 2	protein coding gene	GO:1904862	inhibitory synapse assembly	IMP
CNTNAP2	current symbol	MGI:1914047	Cntnap2	contactin associated protein-like 2	protein coding gene	GO:0016021	integral component of membrane	IDA
CNTNAP2	current symbol	MGI:1914047	Cntnap2	contactin associated protein-like 2	protein coding gene	GO:0035556	intracellular signal transduction	IMP
CNTNAP2	current symbol	MGI:1914047	Cntnap2	contactin associated protein-like 2	protein coding gene	GO:0001701	in utero embryonic development	IMP
CNTNAP2	current symbol	MGI:1914047	Cntnap2	contactin associated protein-like 2	protein coding gene	GO:0044224	juxtaparanode region of axon	IDA
CNTNAP2	current symbol	MGI:1914047	Cntnap2	contactin associated protein-like 2	protein coding gene	GO:0007612	learning	IMP
CNTNAP2	current symbol	MGI:1914047	Cntnap2	contactin associated protein-like 2	protein coding gene	GO:0007612	learning	ISO
CNTNAP2	current symbol	MGI:1914047	Cntnap2	contactin associated protein-like 2	protein coding gene	GO:0045475	locomotor rhythm	IMP
CNTNAP2	current symbol	MGI:1914047	Cntnap2	contactin associated protein-like 2	protein coding gene	GO:0007626	locomotory behavior	IMP
CNTNAP2	current symbol	MGI:1914047	Cntnap2	contactin associated protein-like 2	protein coding gene	GO:0099558	maintenance of synapse structure	IMP
CNTNAP2	current symbol	MGI:1914047	Cntnap2	contactin associated protein-like 2	protein coding gene	GO:0016020	membrane	ISO
CNTNAP2	current symbol	MGI:1914047	Cntnap2	contactin associated protein-like 2	protein coding gene	GO:0007005	mitochondrion organization	IMP
CNTNAP2	current symbol	MGI:1914047	Cntnap2	contactin associated protein-like 2	protein coding gene	GO:0061744	motor behavior	IMP
CNTNAP2	current symbol	MGI:1914047	Cntnap2	contactin associated protein-like 2	protein coding gene	GO:0035264	multicellular organism growth	IMP
CNTNAP2	current symbol	MGI:1914047	Cntnap2	contactin associated protein-like 2	protein coding gene	GO:0042552	myelination	IGI
CNTNAP2	current symbol	MGI:1914047	Cntnap2	contactin associated protein-like 2	protein coding gene	GO:1904456	negative regulation of neuronal action potential	IMP
CNTNAP2	current symbol	MGI:1914047	Cntnap2	contactin associated protein-like 2	protein coding gene	GO:0032229	negative regulation of synaptic transmission, GABAergic	IMP
CNTNAP2	current symbol	MGI:1914047	Cntnap2	contactin associated protein-like 2	protein coding gene	GO:0061351	neural precursor cell proliferation	IMP
CNTNAP2	current symbol	MGI:1914047	Cntnap2	contactin associated protein-like 2	protein coding gene	GO:0098529	neuromuscular junction development, skeletal muscle fiber	IMP
CNTNAP2	current symbol	MGI:1914047	Cntnap2	contactin associated protein-like 2	protein coding gene	GO:0050905	neuromuscular process	IMP
CNTNAP2	current symbol	MGI:1914047	Cntnap2	contactin associated protein-like 2	protein coding gene	GO:0050884	neuromuscular process controlling posture	IMP
CNTNAP2	current symbol	MGI:1914047	Cntnap2	contactin associated protein-like 2	protein coding gene	GO:0019228	neuronal action potential	IGI
CNTNAP2	current symbol	MGI:1914047	Cntnap2	contactin associated protein-like 2	protein coding gene	GO:0019228	neuronal action potential	IMP
CNTNAP2	current symbol	MGI:1914047	Cntnap2	contactin associated protein-like 2	protein coding gene	GO:0043025	neuronal cell body	IDA
CNTNAP2	current symbol	MGI:1914047	Cntnap2	contactin associated protein-like 2	protein coding gene	GO:0043005	neuron projection	IMP
CNTNAP2	current symbol	MGI:1914047	Cntnap2	contactin associated protein-like 2	protein coding gene	GO:0031175	neuron projection development	IGI
CNTNAP2	current symbol	MGI:1914047	Cntnap2	contactin associated protein-like 2	protein coding gene	GO:0048812	neuron projection morphogenesis	IMP
CNTNAP2	current symbol	MGI:1914047	Cntnap2	contactin associated protein-like 2	protein coding gene	GO:0008038	neuron recognition	TAS
CNTNAP2	current symbol	MGI:1914047	Cntnap2	contactin associated protein-like 2	protein coding gene	GO:0044309	neuron spine	IDA
CNTNAP2	current symbol	MGI:1914047	Cntnap2	contactin associated protein-like 2	protein coding gene	GO:0030165	PDZ domain binding	IPI
CNTNAP2	current symbol	MGI:1914047	Cntnap2	contactin associated protein-like 2	protein coding gene	GO:0044853	plasma membrane raft	IDA
CNTNAP2	current symbol	MGI:1914047	Cntnap2	contactin associated protein-like 2	protein coding gene	GO:1903598	positive regulation of gap junction assembly	ISO
CNTNAP2	current symbol	MGI:1914047	Cntnap2	contactin associated protein-like 2	protein coding gene	GO:1904457	positive regulation of neuronal action potential	IMP
CNTNAP2	current symbol	MGI:1914047	Cntnap2	contactin associated protein-like 2	protein coding gene	GO:0098794	postsynapse	IDA
CNTNAP2	current symbol	MGI:1914047	Cntnap2	contactin associated protein-like 2	protein coding gene	GO:0098794	postsynapse	IMP
CNTNAP2	current symbol	MGI:1914047	Cntnap2	contactin associated protein-like 2	protein coding gene	GO:0097106	postsynaptic density organization	IMP
CNTNAP2	current symbol	MGI:1914047	Cntnap2	contactin associated protein-like 2	protein coding gene	GO:0098793	presynapse	IDA
CNTNAP2	current symbol	MGI:1914047	Cntnap2	contactin associated protein-like 2	protein coding gene	GO:0098793	presynapse	IMP
CNTNAP2	current symbol	MGI:1914047	Cntnap2	contactin associated protein-like 2	protein coding gene	GO:0048787	presynaptic active zone membrane	IDA
CNTNAP2	current symbol	MGI:1914047	Cntnap2	contactin associated protein-like 2	protein coding gene	GO:0005515	protein binding	IPI
CNTNAP2	current symbol	MGI:1914047	Cntnap2	contactin associated protein-like 2	protein coding gene	GO:0043491	protein kinase B signaling	IMP
CNTNAP2	current symbol	MGI:1914047	Cntnap2	contactin associated protein-like 2	protein coding gene	GO:0008104	protein localization	IMP
CNTNAP2	current symbol	MGI:1914047	Cntnap2	contactin associated protein-like 2	protein coding gene	GO:0071205	protein localization to juxtaparanode region of axon	IMP
CNTNAP2	current symbol	MGI:1914047	Cntnap2	contactin associated protein-like 2	protein coding gene	GO:0002021	response to dietary excess	IMP
CNTNAP2	current symbol	MGI:1914047	Cntnap2	contactin associated protein-like 2	protein coding gene	GO:0009408	response to heat	IGI
CNTNAP2	current symbol	MGI:1914047	Cntnap2	contactin associated protein-like 2	protein coding gene	GO:0009408	response to heat	IMP
CNTNAP2	current symbol	MGI:1914047	Cntnap2	contactin associated protein-like 2	protein coding gene	GO:0009725	response to hormone	IMP
CNTNAP2	current symbol	MGI:1914047	Cntnap2	contactin associated protein-like 2	protein coding gene	GO:0097396	response to interleukin-17	IMP
CNTNAP2	current symbol	MGI:1914047	Cntnap2	contactin associated protein-like 2	protein coding gene	GO:0009642	response to light intensity	IMP
CNTNAP2	current symbol	MGI:1914047	Cntnap2	contactin associated protein-like 2	protein coding gene	GO:0009612	response to mechanical stimulus	IMP
CNTNAP2	current symbol	MGI:1914047	Cntnap2	contactin associated protein-like 2	protein coding gene	GO:1901558	response to metformin	IMP
CNTNAP2	current symbol	MGI:1914047	Cntnap2	contactin associated protein-like 2	protein coding gene	GO:1990834	response to odorant	IMP
CNTNAP2	current symbol	MGI:1914047	Cntnap2	contactin associated protein-like 2	protein coding gene	GO:0010033	response to organic substance	IMP
CNTNAP2	current symbol	MGI:1914047	Cntnap2	contactin associated protein-like 2	protein coding gene	GO:0048265	response to pain	IMP
CNTNAP2	current symbol	MGI:1914047	Cntnap2	contactin associated protein-like 2	protein coding gene	GO:0009410	response to xenobiotic stimulus	IMP
CNTNAP2	current symbol	MGI:1914047	Cntnap2	contactin associated protein-like 2	protein coding gene	GO:0007622	rhythmic behavior	IMP
CNTNAP2	current symbol	MGI:1914047	Cntnap2	contactin associated protein-like 2	protein coding gene	GO:0035176	social behavior	IMP
CNTNAP2	current symbol	MGI:1914047	Cntnap2	contactin associated protein-like 2	protein coding gene	GO:0035176	social behavior	ISO
CNTNAP2	current symbol	MGI:1914047	Cntnap2	contactin associated protein-like 2	protein coding gene	GO:0045202	synapse	IDA
CNTNAP2	current symbol	MGI:1914047	Cntnap2	contactin associated protein-like 2	protein coding gene	GO:0045202	synapse	IPI
CNTNAP2	current symbol	MGI:1914047	Cntnap2	contactin associated protein-like 2	protein coding gene	GO:0031929	TOR signaling	IMP
CNTNAP2	current symbol	MGI:1914047	Cntnap2	contactin associated protein-like 2	protein coding gene	GO:0019226	transmission of nerve impulse	IMP
CNTNAP2	current symbol	MGI:1914047	Cntnap2	contactin associated protein-like 2	protein coding gene	GO:0071625	vocalization behavior	IMP
CNTNAP2	current symbol	MGI:1914047	Cntnap2	contactin associated protein-like 2	protein coding gene	GO:0071625	vocalization behavior	ISO
CNTNAP2	current symbol	MGI:1914047	Cntnap2	contactin associated protein-like 2	protein coding gene	GO:0042297	vocal learning	ISO
CNTNAP2	current symbol	MGI:1914047	Cntnap2	contactin associated protein-like 2	protein coding gene	GO:0008076	voltage-gated potassium channel complex	IDA
CNTNAP2	current symbol	MGI:1914047	Cntnap2	contactin associated protein-like 2	protein coding gene	GO:0008076	voltage-gated potassium channel complex	ISO
CNTNAP2	current symbol	MGI:1914047	Cntnap2	contactin associated protein-like 2	protein coding gene	GO:0090659	walking behavior	IMP
COLQ	current symbol	MGI:1338761	Colq	collagen-like tail subunit (single strand of homotrimer) of asymmetric acetylcholinesterase	protein coding gene	GO:0030054	cell junction	ISO
COLQ	current symbol	MGI:1338761	Colq	collagen-like tail subunit (single strand of homotrimer) of asymmetric acetylcholinesterase	protein coding gene	GO:0062023	collagen-containing extracellular matrix	HDA
COLQ	current symbol	MGI:1338761	Colq	collagen-like tail subunit (single strand of homotrimer) of asymmetric acetylcholinesterase	protein coding gene	GO:0005581	collagen trimer	IEA
COLQ	current symbol	MGI:1338761	Colq	collagen-like tail subunit (single strand of homotrimer) of asymmetric acetylcholinesterase	protein coding gene	GO:0090150	establishment of protein localization to membrane	IMP
COLQ	current symbol	MGI:1338761	Colq	collagen-like tail subunit (single strand of homotrimer) of asymmetric acetylcholinesterase	protein coding gene	GO:0031012	extracellular matrix	IBA
COLQ	current symbol	MGI:1338761	Colq	collagen-like tail subunit (single strand of homotrimer) of asymmetric acetylcholinesterase	protein coding gene	GO:0030198	extracellular matrix organization	IBA
COLQ	current symbol	MGI:1338761	Colq	collagen-like tail subunit (single strand of homotrimer) of asymmetric acetylcholinesterase	protein coding gene	GO:0005201	extracellular matrix structural constituent	IBA
COLQ	current symbol	MGI:1338761	Colq	collagen-like tail subunit (single strand of homotrimer) of asymmetric acetylcholinesterase	protein coding gene	GO:0005201	extracellular matrix structural constituent	RCA
COLQ	current symbol	MGI:1338761	Colq	collagen-like tail subunit (single strand of homotrimer) of asymmetric acetylcholinesterase	protein coding gene	GO:0005615	extracellular space	IBA
COLQ	current symbol	MGI:1338761	Colq	collagen-like tail subunit (single strand of homotrimer) of asymmetric acetylcholinesterase	protein coding gene	GO:0008201	heparin binding	IBA
COLQ	current symbol	MGI:1338761	Colq	collagen-like tail subunit (single strand of homotrimer) of asymmetric acetylcholinesterase	protein coding gene	GO:0008201	heparin binding	ISO
COLQ	current symbol	MGI:1338761	Colq	collagen-like tail subunit (single strand of homotrimer) of asymmetric acetylcholinesterase	protein coding gene	GO:0031594	neuromuscular junction	IDA
COLQ	current symbol	MGI:1338761	Colq	collagen-like tail subunit (single strand of homotrimer) of asymmetric acetylcholinesterase	protein coding gene	GO:0042135	neurotransmitter catabolic process	IEA
COLQ	current symbol	MGI:1338761	Colq	collagen-like tail subunit (single strand of homotrimer) of asymmetric acetylcholinesterase	protein coding gene	GO:0005886	plasma membrane	ISO
COLQ	current symbol	MGI:1338761	Colq	collagen-like tail subunit (single strand of homotrimer) of asymmetric acetylcholinesterase	protein coding gene	GO:0005515	protein binding	IPI
COLQ	current symbol	MGI:1338761	Colq	collagen-like tail subunit (single strand of homotrimer) of asymmetric acetylcholinesterase	protein coding gene	GO:0008582	regulation of synaptic assembly at neuromuscular junction	IMP
COLQ	current symbol	MGI:1338761	Colq	collagen-like tail subunit (single strand of homotrimer) of asymmetric acetylcholinesterase	protein coding gene	GO:0071340	skeletal muscle acetylcholine-gated channel clustering	IDA
COLQ	current symbol	MGI:1338761	Colq	collagen-like tail subunit (single strand of homotrimer) of asymmetric acetylcholinesterase	protein coding gene	GO:0071340	skeletal muscle acetylcholine-gated channel clustering	IMP
COLQ	current symbol	MGI:1338761	Colq	collagen-like tail subunit (single strand of homotrimer) of asymmetric acetylcholinesterase	protein coding gene	GO:0045202	synapse	IEA
CROT	current symbol	MGI:1921364	Crot	carnitine O-octanoyltransferase	protein coding gene	GO:0016746	acyltransferase activity	IEA
CROT	current symbol	MGI:1921364	Crot	carnitine O-octanoyltransferase	protein coding gene	GO:0009437	carnitine metabolic process	IDA
CROT	current symbol	MGI:1921364	Crot	carnitine O-octanoyltransferase	protein coding gene	GO:0008458	carnitine O-octanoyltransferase activity	IBA
CROT	current symbol	MGI:1921364	Crot	carnitine O-octanoyltransferase	protein coding gene	GO:0008458	carnitine O-octanoyltransferase activity	IDA
CROT	current symbol	MGI:1921364	Crot	carnitine O-octanoyltransferase	protein coding gene	GO:0008458	carnitine O-octanoyltransferase activity	ISO
CROT	current symbol	MGI:1921364	Crot	carnitine O-octanoyltransferase	protein coding gene	GO:0015936	coenzyme A metabolic process	IDA
CROT	current symbol	MGI:1921364	Crot	carnitine O-octanoyltransferase	protein coding gene	GO:0006635	fatty acid beta-oxidation	ISO
CROT	current symbol	MGI:1921364	Crot	carnitine O-octanoyltransferase	protein coding gene	GO:0006631	fatty acid metabolic process	IDA
CROT	current symbol	MGI:1921364	Crot	carnitine O-octanoyltransferase	protein coding gene	GO:0006631	fatty acid metabolic process	ISO
CROT	current symbol	MGI:1921364	Crot	carnitine O-octanoyltransferase	protein coding gene	GO:0015908	fatty acid transport	IDA
CROT	current symbol	MGI:1921364	Crot	carnitine O-octanoyltransferase	protein coding gene	GO:0006091	generation of precursor metabolites and energy	ISO
CROT	current symbol	MGI:1921364	Crot	carnitine O-octanoyltransferase	protein coding gene	GO:0043231	intracellular membrane-bounded organelle	ISO
CROT	current symbol	MGI:1921364	Crot	carnitine O-octanoyltransferase	protein coding gene	GO:0006629	lipid metabolic process	IEA
CROT	current symbol	MGI:1921364	Crot	carnitine O-octanoyltransferase	protein coding gene	GO:0051791	medium-chain fatty acid metabolic process	ISO
CROT	current symbol	MGI:1921364	Crot	carnitine O-octanoyltransferase	protein coding gene	GO:0005739	mitochondrion	HDA
CROT	current symbol	MGI:1921364	Crot	carnitine O-octanoyltransferase	protein coding gene	GO:0005777	peroxisome	IBA
CROT	current symbol	MGI:1921364	Crot	carnitine O-octanoyltransferase	protein coding gene	GO:0005777	peroxisome	IDA
CROT	current symbol	MGI:1921364	Crot	carnitine O-octanoyltransferase	protein coding gene	GO:0005777	peroxisome	ISO
CROT	current symbol	MGI:1921364	Crot	carnitine O-octanoyltransferase	protein coding gene	GO:0009410	response to xenobiotic stimulus	ISO
CROT	current symbol	MGI:1921364	Crot	carnitine O-octanoyltransferase	protein coding gene	GO:0016740	transferase activity	IEA
CRP	current symbol	MGI:88512	Crp	C-reactive protein, pentraxin-related	protein coding gene	GO:0006953	acute-phase response	IEA
CRP	current symbol	MGI:88512	Crp	C-reactive protein, pentraxin-related	protein coding gene	GO:0005509	calcium ion binding	ISO
CRP	current symbol	MGI:88512	Crp	C-reactive protein, pentraxin-related	protein coding gene	GO:0071277	cellular response to calcium ion	ISO
CRP	current symbol	MGI:88512	Crp	C-reactive protein, pentraxin-related	protein coding gene	GO:0015485	cholesterol binding	ISO
CRP	current symbol	MGI:88512	Crp	C-reactive protein, pentraxin-related	protein coding gene	GO:0006958	complement activation, classical pathway	ISO
CRP	current symbol	MGI:88512	Crp	C-reactive protein, pentraxin-related	protein coding gene	GO:0001849	complement component C1q complex binding	IBA
CRP	current symbol	MGI:88512	Crp	C-reactive protein, pentraxin-related	protein coding gene	GO:0001849	complement component C1q complex binding	ISO
CRP	current symbol	MGI:88512	Crp	C-reactive protein, pentraxin-related	protein coding gene	GO:0005576	extracellular region	IEA
CRP	current symbol	MGI:88512	Crp	C-reactive protein, pentraxin-related	protein coding gene	GO:0005615	extracellular space	IBA
CRP	current symbol	MGI:88512	Crp	C-reactive protein, pentraxin-related	protein coding gene	GO:0005615	extracellular space	ISO
CRP	current symbol	MGI:88512	Crp	C-reactive protein, pentraxin-related	protein coding gene	GO:0030175	filopodium	ISO
CRP	current symbol	MGI:88512	Crp	C-reactive protein, pentraxin-related	protein coding gene	GO:0030426	growth cone	ISO
CRP	current symbol	MGI:88512	Crp	C-reactive protein, pentraxin-related	protein coding gene	GO:0042802	identical protein binding	ISO
CRP	current symbol	MGI:88512	Crp	C-reactive protein, pentraxin-related	protein coding gene	GO:0045087	innate immune response	IBA
CRP	current symbol	MGI:88512	Crp	C-reactive protein, pentraxin-related	protein coding gene	GO:0030169	low-density lipoprotein particle binding	IBA
CRP	current symbol	MGI:88512	Crp	C-reactive protein, pentraxin-related	protein coding gene	GO:0030169	low-density lipoprotein particle binding	ISO
CRP	current symbol	MGI:88512	Crp	C-reactive protein, pentraxin-related	protein coding gene	GO:0050750	low-density lipoprotein particle receptor binding	ISO
CRP	current symbol	MGI:88512	Crp	C-reactive protein, pentraxin-related	protein coding gene	GO:0046872	metal ion binding	IEA
CRP	current symbol	MGI:88512	Crp	C-reactive protein, pentraxin-related	protein coding gene	GO:0010888	negative regulation of lipid storage	ISO
CRP	current symbol	MGI:88512	Crp	C-reactive protein, pentraxin-related	protein coding gene	GO:0010745	negative regulation of macrophage derived foam cell differentiation	ISO
CRP	current symbol	MGI:88512	Crp	C-reactive protein, pentraxin-related	protein coding gene	GO:0032945	negative regulation of mononuclear cell proliferation	ISO
CRP	current symbol	MGI:88512	Crp	C-reactive protein, pentraxin-related	protein coding gene	GO:0032929	negative regulation of superoxide anion generation	ISO
CRP	current symbol	MGI:88512	Crp	C-reactive protein, pentraxin-related	protein coding gene	GO:1900006	positive regulation of dendrite development	ISO
CRP	current symbol	MGI:88512	Crp	C-reactive protein, pentraxin-related	protein coding gene	GO:0010628	positive regulation of gene expression	ISO
CRP	current symbol	MGI:88512	Crp	C-reactive protein, pentraxin-related	protein coding gene	GO:0045429	positive regulation of nitric oxide biosynthetic process	ISO
CRP	current symbol	MGI:88512	Crp	C-reactive protein, pentraxin-related	protein coding gene	GO:0032930	positive regulation of superoxide anion generation	ISO
CRP	current symbol	MGI:88512	Crp	C-reactive protein, pentraxin-related	protein coding gene	GO:0051258	protein polymerization	ISO
CRP	current symbol	MGI:88512	Crp	C-reactive protein, pentraxin-related	protein coding gene	GO:0032677	regulation of interleukin-8 production	ISO
CRP	current symbol	MGI:88512	Crp	C-reactive protein, pentraxin-related	protein coding gene	GO:0010988	regulation of low-density lipoprotein particle clearance	ISO
CRP	current symbol	MGI:88512	Crp	C-reactive protein, pentraxin-related	protein coding gene	GO:0042310	vasoconstriction	ISO
CRP	current symbol	MGI:88512	Crp	C-reactive protein, pentraxin-related	protein coding gene	GO:0042060	wound healing	ISO
CSMD1	current symbol	MGI:2137383	Csmd1	CUB and Sushi multiple domains 1	protein coding gene	GO:1990708	conditioned place preference	IMP
CSMD1	current symbol	MGI:2137383	Csmd1	CUB and Sushi multiple domains 1	protein coding gene	GO:0008585	female gonad development	IMP
CSMD1	current symbol	MGI:2137383	Csmd1	CUB and Sushi multiple domains 1	protein coding gene	GO:0042593	glucose homeostasis	IMP
CSMD1	current symbol	MGI:2137383	Csmd1	CUB and Sushi multiple domains 1	protein coding gene	GO:0016021	integral component of membrane	IEA
CSMD1	current symbol	MGI:2137383	Csmd1	CUB and Sushi multiple domains 1	protein coding gene	GO:0008584	male gonad development	IMP
CSMD1	current symbol	MGI:2137383	Csmd1	CUB and Sushi multiple domains 1	protein coding gene	GO:0060745	mammary gland branching involved in pregnancy	IMP
CSMD1	current symbol	MGI:2137383	Csmd1	CUB and Sushi multiple domains 1	protein coding gene	GO:0016020	membrane	IEA
CSMD1	current symbol	MGI:2137383	Csmd1	CUB and Sushi multiple domains 1	protein coding gene	GO:0007613	memory	IMP
CSMD1	current symbol	MGI:2137383	Csmd1	CUB and Sushi multiple domains 1	protein coding gene	GO:0003674	molecular_function	ND
CSMD1	current symbol	MGI:2137383	Csmd1	CUB and Sushi multiple domains 1	protein coding gene	GO:0035846	oviduct epithelium development	IGI
CSMD1	current symbol	MGI:2137383	Csmd1	CUB and Sushi multiple domains 1	protein coding gene	GO:0001964	startle response	IMP
CTNNA3	current symbol	MGI:2661445	Ctnna3	catenin (cadherin associated protein), alpha 3	protein coding gene	GO:0051015	actin filament binding	IBA
CTNNA3	current symbol	MGI:2661445	Ctnna3	catenin (cadherin associated protein), alpha 3	protein coding gene	GO:0007015	actin filament organization	IEA
CTNNA3	current symbol	MGI:2661445	Ctnna3	catenin (cadherin associated protein), alpha 3	protein coding gene	GO:0005912	adherens junction	IBA
CTNNA3	current symbol	MGI:2661445	Ctnna3	catenin (cadherin associated protein), alpha 3	protein coding gene	GO:0005912	adherens junction	IDA
CTNNA3	current symbol	MGI:2661445	Ctnna3	catenin (cadherin associated protein), alpha 3	protein coding gene	GO:0008013	beta-catenin binding	IBA
CTNNA3	current symbol	MGI:2661445	Ctnna3	catenin (cadherin associated protein), alpha 3	protein coding gene	GO:0008013	beta-catenin binding	ISO
CTNNA3	current symbol	MGI:2661445	Ctnna3	catenin (cadherin associated protein), alpha 3	protein coding gene	GO:0086073	bundle of His cell-Purkinje myocyte adhesion involved in cell communication	ISO
CTNNA3	current symbol	MGI:2661445	Ctnna3	catenin (cadherin associated protein), alpha 3	protein coding gene	GO:0045296	cadherin binding	TAS
CTNNA3	current symbol	MGI:2661445	Ctnna3	catenin (cadherin associated protein), alpha 3	protein coding gene	GO:0007155	cell adhesion	IEA
CTNNA3	current symbol	MGI:2661445	Ctnna3	catenin (cadherin associated protein), alpha 3	protein coding gene	GO:0098609	cell-cell adhesion	IBA
CTNNA3	current symbol	MGI:2661445	Ctnna3	catenin (cadherin associated protein), alpha 3	protein coding gene	GO:0098609	cell-cell adhesion	IDA
CTNNA3	current symbol	MGI:2661445	Ctnna3	catenin (cadherin associated protein), alpha 3	protein coding gene	GO:0098609	cell-cell adhesion	ISO
CTNNA3	current symbol	MGI:2661445	Ctnna3	catenin (cadherin associated protein), alpha 3	protein coding gene	GO:0016477	cell migration	IBA
CTNNA3	current symbol	MGI:2661445	Ctnna3	catenin (cadherin associated protein), alpha 3	protein coding gene	GO:0005737	cytoplasm	IEA
CTNNA3	current symbol	MGI:2661445	Ctnna3	catenin (cadherin associated protein), alpha 3	protein coding gene	GO:0005856	cytoskeleton	IEA
CTNNA3	current symbol	MGI:2661445	Ctnna3	catenin (cadherin associated protein), alpha 3	protein coding gene	GO:0005829	cytosol	IEA
CTNNA3	current symbol	MGI:2661445	Ctnna3	catenin (cadherin associated protein), alpha 3	protein coding gene	GO:0090136	epithelial cell-cell adhesion	IEA
CTNNA3	current symbol	MGI:2661445	Ctnna3	catenin (cadherin associated protein), alpha 3	protein coding gene	GO:0005916	fascia adherens	IBA
CTNNA3	current symbol	MGI:2661445	Ctnna3	catenin (cadherin associated protein), alpha 3	protein coding gene	GO:0005916	fascia adherens	IDA
CTNNA3	current symbol	MGI:2661445	Ctnna3	catenin (cadherin associated protein), alpha 3	protein coding gene	GO:0005916	fascia adherens	ISO
CTNNA3	current symbol	MGI:2661445	Ctnna3	catenin (cadherin associated protein), alpha 3	protein coding gene	GO:0030027	lamellipodium	IDA
CTNNA3	current symbol	MGI:2661445	Ctnna3	catenin (cadherin associated protein), alpha 3	protein coding gene	GO:0005515	protein binding	IPI
CTNNA3	current symbol	MGI:2661445	Ctnna3	catenin (cadherin associated protein), alpha 3	protein coding gene	GO:0086091	regulation of heart rate by cardiac conduction	ISO
CTNNA3	current symbol	MGI:2661445	Ctnna3	catenin (cadherin associated protein), alpha 3	protein coding gene	GO:0098911	regulation of ventricular cardiac muscle cell action potential	ISO
DACH1	current symbol	MGI:1277991	Dach1	dachshund family transcription factor 1	protein coding gene	GO:0005737	cytoplasm	IDA	Coiled coil domain - https://doi.org/10.1016/j.cell.2012.08.024
DACH1	current symbol	MGI:1277991	Dach1	dachshund family transcription factor 1	protein coding gene	GO:0005829	cytosol	ISO
DACH1	current symbol	MGI:1277991	Dach1	dachshund family transcription factor 1	protein coding gene	GO:0046545	development of primary female sexual characteristics	IGI
DACH1	current symbol	MGI:1277991	Dach1	dachshund family transcription factor 1	protein coding gene	GO:0003677	DNA binding	IEA
DACH1	current symbol	MGI:1277991	Dach1	dachshund family transcription factor 1	protein coding gene	GO:0003700	DNA-binding transcription factor activity	IDA
DACH1	current symbol	MGI:1277991	Dach1	dachshund family transcription factor 1	protein coding gene	GO:0000981	DNA-binding transcription factor activity, RNA polymerase II-specific	IBA
DACH1	current symbol	MGI:1277991	Dach1	dachshund family transcription factor 1	protein coding gene	GO:0000981	DNA-binding transcription factor activity, RNA polymerase II-specific	IDA
DACH1	current symbol	MGI:1277991	Dach1	dachshund family transcription factor 1	protein coding gene	GO:0001227	DNA-binding transcription repressor activity, RNA polymerase II-specific	ISO
DACH1	current symbol	MGI:1277991	Dach1	dachshund family transcription factor 1	protein coding gene	GO:0050673	epithelial cell proliferation	IMP
DACH1	current symbol	MGI:1277991	Dach1	dachshund family transcription factor 1	protein coding gene	GO:0005794	Golgi apparatus	ISO
DACH1	current symbol	MGI:1277991	Dach1	dachshund family transcription factor 1	protein coding gene	GO:0007275	multicellular organism development	IEA
DACH1	current symbol	MGI:1277991	Dach1	dachshund family transcription factor 1	protein coding gene	GO:0030336	negative regulation of cell migration	ISO
DACH1	current symbol	MGI:1277991	Dach1	dachshund family transcription factor 1	protein coding gene	GO:0060244	negative regulation of cell proliferation involved in contact inhibition	IGI
DACH1	current symbol	MGI:1277991	Dach1	dachshund family transcription factor 1	protein coding gene	GO:2000279	negative regulation of DNA biosynthetic process	ISO
DACH1	current symbol	MGI:1277991	Dach1	dachshund family transcription factor 1	protein coding gene	GO:0048147	negative regulation of fibroblast proliferation	IDA
DACH1	current symbol	MGI:1277991	Dach1	dachshund family transcription factor 1	protein coding gene	GO:0048147	negative regulation of fibroblast proliferation	IGI
DACH1	current symbol	MGI:1277991	Dach1	dachshund family transcription factor 1	protein coding gene	GO:0010944	negative regulation of transcription by competitive promoter binding	ISO
DACH1	current symbol	MGI:1277991	Dach1	dachshund family transcription factor 1	protein coding gene	GO:0000122	negative regulation of transcription by RNA polymerase II	IDA
DACH1	current symbol	MGI:1277991	Dach1	dachshund family transcription factor 1	protein coding gene	GO:0000122	negative regulation of transcription by RNA polymerase II	IGI
DACH1	current symbol	MGI:1277991	Dach1	dachshund family transcription factor 1	protein coding gene	GO:0000122	negative regulation of transcription by RNA polymerase II	IMP
DACH1	current symbol	MGI:1277991	Dach1	dachshund family transcription factor 1	protein coding gene	GO:0000122	negative regulation of transcription by RNA polymerase II	ISO
DACH1	current symbol	MGI:1277991	Dach1	dachshund family transcription factor 1	protein coding gene	GO:0045892	negative regulation of transcription, DNA-templated	ISO
DACH1	current symbol	MGI:1277991	Dach1	dachshund family transcription factor 1	protein coding gene	GO:0016607	nuclear speck	ISO
DACH1	current symbol	MGI:1277991	Dach1	dachshund family transcription factor 1	protein coding gene	GO:0005654	nucleoplasm	ISO
DACH1	current symbol	MGI:1277991	Dach1	dachshund family transcription factor 1	protein coding gene	GO:0005634	nucleus	IBA
DACH1	current symbol	MGI:1277991	Dach1	dachshund family transcription factor 1	protein coding gene	GO:0005634	nucleus	IDA
DACH1	current symbol	MGI:1277991	Dach1	dachshund family transcription factor 1	protein coding gene	GO:0005515	protein binding	IPI
DACH1	current symbol	MGI:1277991	Dach1	dachshund family transcription factor 1	protein coding gene	GO:0033262	regulation of nuclear cell cycle DNA replication	IMP
DACH1	current symbol	MGI:1277991	Dach1	dachshund family transcription factor 1	protein coding gene	GO:0006357	regulation of transcription by RNA polymerase II	IBA
DACH1	current symbol	MGI:1277991	Dach1	dachshund family transcription factor 1	protein coding gene	GO:0006355	regulation of transcription, DNA-templated	IDA
DACH1	current symbol	MGI:1277991	Dach1	dachshund family transcription factor 1	protein coding gene	GO:0006355	regulation of transcription, DNA-templated	IMP
DACH1	current symbol	MGI:1277991	Dach1	dachshund family transcription factor 1	protein coding gene	GO:0007585	respiratory gaseous exchange by respiratory system	IMP
DACH1	current symbol	MGI:1277991	Dach1	dachshund family transcription factor 1	protein coding gene	GO:0000978	RNA polymerase II cis-regulatory region sequence-specific DNA binding	IBA
DACH1	current symbol	MGI:1277991	Dach1	dachshund family transcription factor 1	protein coding gene	GO:0000978	RNA polymerase II cis-regulatory region sequence-specific DNA binding	ISO
DACH1	current symbol	MGI:1277991	Dach1	dachshund family transcription factor 1	protein coding gene	GO:0000977	RNA polymerase II transcription regulatory region sequence-specific DNA binding	ISO
DACH1	current symbol	MGI:1277991	Dach1	dachshund family transcription factor 1	protein coding gene	GO:0001967	suckling behavior	IMP
DACH1	current symbol	MGI:1277991	Dach1	dachshund family transcription factor 1	protein coding gene	GO:0005667	transcription regulator complex	IBA
DACH1	current symbol	MGI:1277991	Dach1	dachshund family transcription factor 1	protein coding gene	GO:0005667	transcription regulator complex	IDA
DACH1	current symbol	MGI:1277991	Dach1	dachshund family transcription factor 1	protein coding gene	GO:0005667	transcription regulator complex	IPI
DACH1	current symbol	MGI:1277991	Dach1	dachshund family transcription factor 1	protein coding gene	GO:0044342	type B pancreatic cell proliferation	IMP
DCDC2C	current symbol	MGI:1915761	Dcdc2c	doublecortin domain containing 2C	protein coding gene	GO:0042995	cell projection	IEA
DCDC2C	current symbol	MGI:1915761	Dcdc2c	doublecortin domain containing 2C	protein coding gene	GO:0005929	cilium	IEA
DCDC2C	current symbol	MGI:1915761	Dcdc2c	doublecortin domain containing 2C	protein coding gene	GO:0005737	cytoplasm	ISO
DCDC2C	current symbol	MGI:1915761	Dcdc2c	doublecortin domain containing 2C	protein coding gene	GO:0035556	intracellular signal transduction	IEA
DCDC2C	current symbol	MGI:1915761	Dcdc2c	doublecortin domain containing 2C	protein coding gene	GO:0005874	microtubule	IBA
DCDC2C	current symbol	MGI:1915761	Dcdc2c	doublecortin domain containing 2C	protein coding gene	GO:0005815	microtubule organizing center	IBA
DCDC2C	current symbol	MGI:1915761	Dcdc2c	doublecortin domain containing 2C	protein coding gene	GO:0003674	molecular_function	ND
DCDC2C	current symbol	MGI:1915761	Dcdc2c	doublecortin domain containing 2C	protein coding gene	GO:0031514	motile cilium	IEA
DCDC2C	current symbol	MGI:1915761	Dcdc2c	doublecortin domain containing 2C	protein coding gene	GO:0036126	sperm flagellum	ISO
DENND2B	human symbol	MGI:108517	Denn2b	DENN domain containing 2B	protein coding gene	GO:0005737	cytoplasm	IEA
DENND2B	human symbol	MGI:108517	Denn2b	DENN domain containing 2B	protein coding gene	GO:0005768	endosome	IEA
DENND2B	human symbol	MGI:108517	Denn2b	DENN domain containing 2B	protein coding gene	GO:0005085	guanyl-nucleotide exchange factor activity	ISO
DENND2B	human symbol	MGI:108517	Denn2b	DENN domain containing 2B	protein coding gene	GO:0016020	membrane	IEA
DENND2B	human symbol	MGI:108517	Denn2b	DENN domain containing 2B	protein coding gene	GO:0005886	plasma membrane	IEA
DENND2B	human symbol	MGI:108517	Denn2b	DENN domain containing 2B	protein coding gene	GO:0070374	positive regulation of ERK1 and ERK2 cascade	IBA
DENND2B	human symbol	MGI:108517	Denn2b	DENN domain containing 2B	protein coding gene	GO:0070374	positive regulation of ERK1 and ERK2 cascade	ISO
DENND5A	current symbol	MGI:1201681	Dennd5a	DENN/MADD domain containing 5A	protein coding gene	GO:0005794	Golgi apparatus	IDA
DENND5A	current symbol	MGI:1201681	Dennd5a	DENN/MADD domain containing 5A	protein coding gene	GO:0005085	guanyl-nucleotide exchange factor activity	IBA
DENND5A	current symbol	MGI:1201681	Dennd5a	DENN/MADD domain containing 5A	protein coding gene	GO:0005085	guanyl-nucleotide exchange factor activity	ISO
DENND5A	current symbol	MGI:1201681	Dennd5a	DENN/MADD domain containing 5A	protein coding gene	GO:0016020	membrane	IEA
DENND5A	current symbol	MGI:1201681	Dennd5a	DENN/MADD domain containing 5A	protein coding gene	GO:0010977	negative regulation of neuron projection development	ISO
DENND5A	current symbol	MGI:1201681	Dennd5a	DENN/MADD domain containing 5A	protein coding gene	GO:0005515	protein binding	IPI
DENND5A	current symbol	MGI:1201681	Dennd5a	DENN/MADD domain containing 5A	protein coding gene	GO:0042147	retrograde transport, endosome to Golgi	IBA
DENND5A	current symbol	MGI:1201681	Dennd5a	DENN/MADD domain containing 5A	protein coding gene	GO:0042147	retrograde transport, endosome to Golgi	ISO
DENND5A	current symbol	MGI:1201681	Dennd5a	DENN/MADD domain containing 5A	protein coding gene	GO:0030904	retromer complex	ISO
DENND5A	current symbol	MGI:1201681	Dennd5a	DENN/MADD domain containing 5A	protein coding gene	GO:0031267	small GTPase binding	IBA
DENND5A	current symbol	MGI:1201681	Dennd5a	DENN/MADD domain containing 5A	protein coding gene	GO:0031267	small GTPase binding	IDA
DENND5A	current symbol	MGI:1201681	Dennd5a	DENN/MADD domain containing 5A	protein coding gene	GO:0005802	trans-Golgi network	IBA
DENND5A	current symbol	MGI:1201681	Dennd5a	DENN/MADD domain containing 5A	protein coding gene	GO:0005802	trans-Golgi network	ISO
DHPS	current symbol	MGI:2683592	Dhps	deoxyhypusine synthase	protein coding gene	GO:0005737	cytoplasm	IBA
DHPS	current symbol	MGI:2683592	Dhps	deoxyhypusine synthase	protein coding gene	GO:0034038	deoxyhypusine synthase activity	IBA
DHPS	current symbol	MGI:2683592	Dhps	deoxyhypusine synthase	protein coding gene	GO:0034038	deoxyhypusine synthase activity	ISO
DHPS	current symbol	MGI:2683592	Dhps	deoxyhypusine synthase	protein coding gene	GO:0042593	glucose homeostasis	IMP
DHPS	current symbol	MGI:2683592	Dhps	deoxyhypusine synthase	protein coding gene	GO:0042802	identical protein binding	ISO
DHPS	current symbol	MGI:2683592	Dhps	deoxyhypusine synthase	protein coding gene	GO:0008612	peptidyl-lysine modification to peptidyl-hypusine	IBA
DHPS	current symbol	MGI:2683592	Dhps	deoxyhypusine synthase	protein coding gene	GO:0008612	peptidyl-lysine modification to peptidyl-hypusine	IMP
DHPS	current symbol	MGI:2683592	Dhps	deoxyhypusine synthase	protein coding gene	GO:0008612	peptidyl-lysine modification to peptidyl-hypusine	ISO
DHPS	current symbol	MGI:2683592	Dhps	deoxyhypusine synthase	protein coding gene	GO:0042102	positive regulation of T cell proliferation	IMP
DHPS	current symbol	MGI:2683592	Dhps	deoxyhypusine synthase	protein coding gene	GO:0046203	spermidine catabolic process	ISO
DHPS	current symbol	MGI:2683592	Dhps	deoxyhypusine synthase	protein coding gene	GO:0008216	spermidine metabolic process	ISO
DHPS	current symbol	MGI:2683592	Dhps	deoxyhypusine synthase	protein coding gene	GO:0016740	transferase activity	IEA
DHX36	current symbol	MGI:1919412	Dhx36	DEAH (Asp-Glu-Ala-His) box polypeptide 36	protein coding gene	GO:0061158	3'-UTR-mediated mRNA destabilization	ISO
DHX36	current symbol	MGI:1919412	Dhx36	DEAH (Asp-Glu-Ala-His) box polypeptide 36	protein coding gene	GO:0005524	ATP binding	IEA
DHX36	current symbol	MGI:1919412	Dhx36	DEAH (Asp-Glu-Ala-His) box polypeptide 36	protein coding gene	GO:0008094	ATP-dependent activity, acting on DNA	ISO
DHX36	current symbol	MGI:1919412	Dhx36	DEAH (Asp-Glu-Ala-His) box polypeptide 36	protein coding gene	GO:0030424	axon	ISO
DHX36	current symbol	MGI:1919412	Dhx36	DEAH (Asp-Glu-Ala-His) box polypeptide 36	protein coding gene	GO:0030154	cell differentiation	IEA
DHX36	current symbol	MGI:1919412	Dhx36	DEAH (Asp-Glu-Ala-His) box polypeptide 36	protein coding gene	GO:0042995	cell projection	IEA
DHX36	current symbol	MGI:1919412	Dhx36	DEAH (Asp-Glu-Ala-His) box polypeptide 36	protein coding gene	GO:1903843	cellular response to arsenite ion	ISO
DHX36	current symbol	MGI:1919412	Dhx36	DEAH (Asp-Glu-Ala-His) box polypeptide 36	protein coding gene	GO:0034605	cellular response to heat	ISO
DHX36	current symbol	MGI:1919412	Dhx36	DEAH (Asp-Glu-Ala-His) box polypeptide 36	protein coding gene	GO:0034644	cellular response to UV	ISO
DHX36	current symbol	MGI:1919412	Dhx36	DEAH (Asp-Glu-Ala-His) box polypeptide 36	protein coding gene	GO:0005694	chromosome	IEA
DHX36	current symbol	MGI:1919412	Dhx36	DEAH (Asp-Glu-Ala-His) box polypeptide 36	protein coding gene	GO:0000781	chromosome, telomeric region	ISO
DHX36	current symbol	MGI:1919412	Dhx36	DEAH (Asp-Glu-Ala-His) box polypeptide 36	protein coding gene	GO:0005737	cytoplasm	IBA
DHX36	current symbol	MGI:1919412	Dhx36	DEAH (Asp-Glu-Ala-His) box polypeptide 36	protein coding gene	GO:0005737	cytoplasm	ISO
DHX36	current symbol	MGI:1919412	Dhx36	DEAH (Asp-Glu-Ala-His) box polypeptide 36	protein coding gene	GO:0010494	cytoplasmic stress granule	ISO
DHX36	current symbol	MGI:1919412	Dhx36	DEAH (Asp-Glu-Ala-His) box polypeptide 36	protein coding gene	GO:0005829	cytosol	IDA
DHX36	current symbol	MGI:1919412	Dhx36	DEAH (Asp-Glu-Ala-His) box polypeptide 36	protein coding gene	GO:0005829	cytosol	ISO
DHX36	current symbol	MGI:1919412	Dhx36	DEAH (Asp-Glu-Ala-His) box polypeptide 36	protein coding gene	GO:0051607	defense response to virus	IEA
DHX36	current symbol	MGI:1919412	Dhx36	DEAH (Asp-Glu-Ala-His) box polypeptide 36	protein coding gene	GO:0030425	dendrite	ISO
DHX36	current symbol	MGI:1919412	Dhx36	DEAH (Asp-Glu-Ala-His) box polypeptide 36	protein coding gene	GO:0003677	DNA binding	IEA
DHX36	current symbol	MGI:1919412	Dhx36	DEAH (Asp-Glu-Ala-His) box polypeptide 36	protein coding gene	GO:0003678	DNA helicase activity	IBA
DHX36	current symbol	MGI:1919412	Dhx36	DEAH (Asp-Glu-Ala-His) box polypeptide 36	protein coding gene	GO:0003678	DNA helicase activity	IMP
DHX36	current symbol	MGI:1919412	Dhx36	DEAH (Asp-Glu-Ala-His) box polypeptide 36	protein coding gene	GO:0003678	DNA helicase activity	ISO
DHX36	current symbol	MGI:1919412	Dhx36	DEAH (Asp-Glu-Ala-His) box polypeptide 36	protein coding gene	GO:0003725	double-stranded RNA binding	IDA
DHX36	current symbol	MGI:1919412	Dhx36	DEAH (Asp-Glu-Ala-His) box polypeptide 36	protein coding gene	GO:0003725	double-stranded RNA binding	ISO
DHX36	current symbol	MGI:1919412	Dhx36	DEAH (Asp-Glu-Ala-His) box polypeptide 36	protein coding gene	GO:0051880	G-quadruplex DNA binding	IDA
DHX36	current symbol	MGI:1919412	Dhx36	DEAH (Asp-Glu-Ala-His) box polypeptide 36	protein coding gene	GO:0051880	G-quadruplex DNA binding	ISO
DHX36	current symbol	MGI:1919412	Dhx36	DEAH (Asp-Glu-Ala-His) box polypeptide 36	protein coding gene	GO:0044806	G-quadruplex DNA unwinding	IDA
DHX36	current symbol	MGI:1919412	Dhx36	DEAH (Asp-Glu-Ala-His) box polypeptide 36	protein coding gene	GO:0044806	G-quadruplex DNA unwinding	ISO
DHX36	current symbol	MGI:1919412	Dhx36	DEAH (Asp-Glu-Ala-His) box polypeptide 36	protein coding gene	GO:0002151	G-quadruplex RNA binding	IBA
DHX36	current symbol	MGI:1919412	Dhx36	DEAH (Asp-Glu-Ala-His) box polypeptide 36	protein coding gene	GO:0002151	G-quadruplex RNA binding	ISO
DHX36	current symbol	MGI:1919412	Dhx36	DEAH (Asp-Glu-Ala-His) box polypeptide 36	protein coding gene	GO:0004386	helicase activity	IEA
DHX36	current symbol	MGI:1919412	Dhx36	DEAH (Asp-Glu-Ala-His) box polypeptide 36	protein coding gene	GO:0042826	histone deacetylase binding	IDA
DHX36	current symbol	MGI:1919412	Dhx36	DEAH (Asp-Glu-Ala-His) box polypeptide 36	protein coding gene	GO:0016787	hydrolase activity	IEA
DHX36	current symbol	MGI:1919412	Dhx36	DEAH (Asp-Glu-Ala-His) box polypeptide 36	protein coding gene	GO:0002376	immune system process	IEA
DHX36	current symbol	MGI:1919412	Dhx36	DEAH (Asp-Glu-Ala-His) box polypeptide 36	protein coding gene	GO:0045087	innate immune response	IEA
DHX36	current symbol	MGI:1919412	Dhx36	DEAH (Asp-Glu-Ala-His) box polypeptide 36	protein coding gene	GO:0005622	intracellular anatomical structure	IBA
DHX36	current symbol	MGI:1919412	Dhx36	DEAH (Asp-Glu-Ala-His) box polypeptide 36	protein coding gene	GO:0000287	magnesium ion binding	ISO
DHX36	current symbol	MGI:1919412	Dhx36	DEAH (Asp-Glu-Ala-His) box polypeptide 36	protein coding gene	GO:0046872	metal ion binding	IEA
DHX36	current symbol	MGI:1919412	Dhx36	DEAH (Asp-Glu-Ala-His) box polypeptide 36	protein coding gene	GO:0005739	mitochondrion	ISO
DHX36	current symbol	MGI:1919412	Dhx36	DEAH (Asp-Glu-Ala-His) box polypeptide 36	protein coding gene	GO:0005739	mitochondrion	NAS
DHX36	current symbol	MGI:1919412	Dhx36	DEAH (Asp-Glu-Ala-His) box polypeptide 36	protein coding gene	GO:0035925	mRNA 3'-UTR AU-rich region binding	ISO
DHX36	current symbol	MGI:1919412	Dhx36	DEAH (Asp-Glu-Ala-His) box polypeptide 36	protein coding gene	GO:0003730	mRNA 3'-UTR binding	ISO
DHX36	current symbol	MGI:1919412	Dhx36	DEAH (Asp-Glu-Ala-His) box polypeptide 36	protein coding gene	GO:0048027	mRNA 5'-UTR binding	ISO
DHX36	current symbol	MGI:1919412	Dhx36	DEAH (Asp-Glu-Ala-His) box polypeptide 36	protein coding gene	GO:0007275	multicellular organism development	IEA
DHX36	current symbol	MGI:1919412	Dhx36	DEAH (Asp-Glu-Ala-His) box polypeptide 36	protein coding gene	GO:0017148	negative regulation of translation	ISO
DHX36	current symbol	MGI:1919412	Dhx36	DEAH (Asp-Glu-Ala-His) box polypeptide 36	protein coding gene	GO:0016607	nuclear speck	ISO
DHX36	current symbol	MGI:1919412	Dhx36	DEAH (Asp-Glu-Ala-His) box polypeptide 36	protein coding gene	GO:0003676	nucleic acid binding	IEA
DHX36	current symbol	MGI:1919412	Dhx36	DEAH (Asp-Glu-Ala-His) box polypeptide 36	protein coding gene	GO:0005654	nucleoplasm	ISO
DHX36	current symbol	MGI:1919412	Dhx36	DEAH (Asp-Glu-Ala-His) box polypeptide 36	protein coding gene	GO:0000166	nucleotide binding	IEA
DHX36	current symbol	MGI:1919412	Dhx36	DEAH (Asp-Glu-Ala-His) box polypeptide 36	protein coding gene	GO:0005634	nucleus	IBA
DHX36	current symbol	MGI:1919412	Dhx36	DEAH (Asp-Glu-Ala-His) box polypeptide 36	protein coding gene	GO:0005634	nucleus	ISO
DHX36	current symbol	MGI:1919412	Dhx36	DEAH (Asp-Glu-Ala-His) box polypeptide 36	protein coding gene	GO:0001503	ossification	IMP
DHX36	current symbol	MGI:1919412	Dhx36	DEAH (Asp-Glu-Ala-His) box polypeptide 36	protein coding gene	GO:0043204	perikaryon	ISO
DHX36	current symbol	MGI:1919412	Dhx36	DEAH (Asp-Glu-Ala-His) box polypeptide 36	protein coding gene	GO:0051891	positive regulation of cardioblast differentiation	IMP
DHX36	current symbol	MGI:1919412	Dhx36	DEAH (Asp-Glu-Ala-His) box polypeptide 36	protein coding gene	GO:2000767	positive regulation of cytoplasmic translation	ISO
DHX36	current symbol	MGI:1919412	Dhx36	DEAH (Asp-Glu-Ala-His) box polypeptide 36	protein coding gene	GO:0061003	positive regulation of dendritic spine morphogenesis	ISO
DHX36	current symbol	MGI:1919412	Dhx36	DEAH (Asp-Glu-Ala-His) box polypeptide 36	protein coding gene	GO:0010628	positive regulation of gene expression	ISO
DHX36	current symbol	MGI:1919412	Dhx36	DEAH (Asp-Glu-Ala-His) box polypeptide 36	protein coding gene	GO:1901534	positive regulation of hematopoietic progenitor cell differentiation	IMP
DHX36	current symbol	MGI:1919412	Dhx36	DEAH (Asp-Glu-Ala-His) box polypeptide 36	protein coding gene	GO:0043123	positive regulation of I-kappaB kinase/NF-kappaB signaling	IMP
DHX36	current symbol	MGI:1919412	Dhx36	DEAH (Asp-Glu-Ala-His) box polypeptide 36	protein coding gene	GO:0032727	positive regulation of interferon-alpha production	ISO
DHX36	current symbol	MGI:1919412	Dhx36	DEAH (Asp-Glu-Ala-His) box polypeptide 36	protein coding gene	GO:1904582	positive regulation of intracellular mRNA localization	ISO
DHX36	current symbol	MGI:1919412	Dhx36	DEAH (Asp-Glu-Ala-His) box polypeptide 36	protein coding gene	GO:0031442	positive regulation of mRNA 3'-end processing	ISO
DHX36	current symbol	MGI:1919412	Dhx36	DEAH (Asp-Glu-Ala-His) box polypeptide 36	protein coding gene	GO:0002735	positive regulation of myeloid dendritic cell cytokine production	IMP
DHX36	current symbol	MGI:1919412	Dhx36	DEAH (Asp-Glu-Ala-His) box polypeptide 36	protein coding gene	GO:1900153	positive regulation of nuclear-transcribed mRNA catabolic process, deadenylation-dependent decay	ISO
DHX36	current symbol	MGI:1919412	Dhx36	DEAH (Asp-Glu-Ala-His) box polypeptide 36	protein coding gene	GO:0032206	positive regulation of telomere maintenance	ISO
DHX36	current symbol	MGI:1919412	Dhx36	DEAH (Asp-Glu-Ala-His) box polypeptide 36	protein coding gene	GO:1904358	positive regulation of telomere maintenance via telomere lengthening	ISO
DHX36	current symbol	MGI:1919412	Dhx36	DEAH (Asp-Glu-Ala-His) box polypeptide 36	protein coding gene	GO:0045944	positive regulation of transcription by RNA polymerase II	IDA
DHX36	current symbol	MGI:1919412	Dhx36	DEAH (Asp-Glu-Ala-His) box polypeptide 36	protein coding gene	GO:0045944	positive regulation of transcription by RNA polymerase II	IMP
DHX36	current symbol	MGI:1919412	Dhx36	DEAH (Asp-Glu-Ala-His) box polypeptide 36	protein coding gene	GO:0060261	positive regulation of transcription initiation from RNA polymerase II promoter	ISO
DHX36	current symbol	MGI:1919412	Dhx36	DEAH (Asp-Glu-Ala-His) box polypeptide 36	protein coding gene	GO:0070883	pre-miRNA binding	ISO
DHX36	current symbol	MGI:1919412	Dhx36	DEAH (Asp-Glu-Ala-His) box polypeptide 36	protein coding gene	GO:0005515	protein binding	IPI
DHX36	current symbol	MGI:1919412	Dhx36	DEAH (Asp-Glu-Ala-His) box polypeptide 36	protein coding gene	GO:0045995	regulation of embryonic development	IMP
DHX36	current symbol	MGI:1919412	Dhx36	DEAH (Asp-Glu-Ala-His) box polypeptide 36	protein coding gene	GO:0043488	regulation of mRNA stability	ISO
DHX36	current symbol	MGI:1919412	Dhx36	DEAH (Asp-Glu-Ala-His) box polypeptide 36	protein coding gene	GO:0006359	regulation of transcription by RNA polymerase III	ISO
DHX36	current symbol	MGI:1919412	Dhx36	DEAH (Asp-Glu-Ala-His) box polypeptide 36	protein coding gene	GO:0006417	regulation of translation	IEA
DHX36	current symbol	MGI:1919412	Dhx36	DEAH (Asp-Glu-Ala-His) box polypeptide 36	protein coding gene	GO:0043330	response to exogenous dsRNA	IMP
DHX36	current symbol	MGI:1919412	Dhx36	DEAH (Asp-Glu-Ala-His) box polypeptide 36	protein coding gene	GO:0009615	response to virus	IMP
DHX36	current symbol	MGI:1919412	Dhx36	DEAH (Asp-Glu-Ala-His) box polypeptide 36	protein coding gene	GO:0003723	RNA binding	IBA
DHX36	current symbol	MGI:1919412	Dhx36	DEAH (Asp-Glu-Ala-His) box polypeptide 36	protein coding gene	GO:0003723	RNA binding	ISO
DHX36	current symbol	MGI:1919412	Dhx36	DEAH (Asp-Glu-Ala-His) box polypeptide 36	protein coding gene	GO:0003724	RNA helicase activity	ISO
DHX36	current symbol	MGI:1919412	Dhx36	DEAH (Asp-Glu-Ala-His) box polypeptide 36	protein coding gene	GO:0000978	RNA polymerase II cis-regulatory region sequence-specific DNA binding	IDA
DHX36	current symbol	MGI:1919412	Dhx36	DEAH (Asp-Glu-Ala-His) box polypeptide 36	protein coding gene	GO:0000978	RNA polymerase II cis-regulatory region sequence-specific DNA binding	ISO
DHX36	current symbol	MGI:1919412	Dhx36	DEAH (Asp-Glu-Ala-His) box polypeptide 36	protein coding gene	GO:0010501	RNA secondary structure unwinding	ISO
DHX36	current symbol	MGI:1919412	Dhx36	DEAH (Asp-Glu-Ala-His) box polypeptide 36	protein coding gene	GO:0003697	single-stranded DNA binding	ISO
DHX36	current symbol	MGI:1919412	Dhx36	DEAH (Asp-Glu-Ala-His) box polypeptide 36	protein coding gene	GO:0007283	spermatogenesis	IDA
DHX36	current symbol	MGI:1919412	Dhx36	DEAH (Asp-Glu-Ala-His) box polypeptide 36	protein coding gene	GO:0070034	telomerase RNA binding	ISO
DHX36	current symbol	MGI:1919412	Dhx36	DEAH (Asp-Glu-Ala-His) box polypeptide 36	protein coding gene	GO:0090669	telomerase RNA stabilization	ISO
DHX36	current symbol	MGI:1919412	Dhx36	DEAH (Asp-Glu-Ala-His) box polypeptide 36	protein coding gene	GO:0000976	transcription cis-regulatory region binding	IDA
DLGAP1	current symbol	MGI:1346065	Dlgap1	DLG associated protein 1	protein coding gene	GO:0070842	aggresome assembly	ISO
DLGAP1	current symbol	MGI:1346065	Dlgap1	DLG associated protein 1	protein coding gene	GO:0030054	cell junction	IEA
DLGAP1	current symbol	MGI:1346065	Dlgap1	DLG associated protein 1	protein coding gene	GO:0007268	chemical synaptic transmission	TAS
DLGAP1	current symbol	MGI:1346065	Dlgap1	DLG associated protein 1	protein coding gene	GO:0098978	glutamatergic synapse	IBA
DLGAP1	current symbol	MGI:1346065	Dlgap1	DLG associated protein 1	protein coding gene	GO:0098978	glutamatergic synapse	ISO
DLGAP1	current symbol	MGI:1346065	Dlgap1	DLG associated protein 1	protein coding gene	GO:0016020	membrane	IEA
DLGAP1	current symbol	MGI:1346065	Dlgap1	DLG associated protein 1	protein coding gene	GO:0060090	molecular adaptor activity	IBA
DLGAP1	current symbol	MGI:1346065	Dlgap1	DLG associated protein 1	protein coding gene	GO:0005886	plasma membrane	IEA
DLGAP1	current symbol	MGI:1346065	Dlgap1	DLG associated protein 1	protein coding gene	GO:0014069	postsynaptic density	IDA
DLGAP1	current symbol	MGI:1346065	Dlgap1	DLG associated protein 1	protein coding gene	GO:0014069	postsynaptic density	IMP
DLGAP1	current symbol	MGI:1346065	Dlgap1	DLG associated protein 1	protein coding gene	GO:0014069	postsynaptic density	ISO
DLGAP1	current symbol	MGI:1346065	Dlgap1	DLG associated protein 1	protein coding gene	GO:0099092	postsynaptic density, intracellular component	ISO
DLGAP1	current symbol	MGI:1346065	Dlgap1	DLG associated protein 1	protein coding gene	GO:0045211	postsynaptic membrane	ISO
DLGAP1	current symbol	MGI:1346065	Dlgap1	DLG associated protein 1	protein coding gene	GO:0099572	postsynaptic specialization	IBA
DLGAP1	current symbol	MGI:1346065	Dlgap1	DLG associated protein 1	protein coding gene	GO:0005515	protein binding	IPI
DLGAP1	current symbol	MGI:1346065	Dlgap1	DLG associated protein 1	protein coding gene	GO:0044877	protein-containing complex binding	ISO
DLGAP1	current symbol	MGI:1346065	Dlgap1	DLG associated protein 1	protein coding gene	GO:0019904	protein domain specific binding	ISO
DLGAP1	current symbol	MGI:1346065	Dlgap1	DLG associated protein 1	protein coding gene	GO:0035418	protein localization to synapse	ISO
DLGAP1	current symbol	MGI:1346065	Dlgap1	DLG associated protein 1	protein coding gene	GO:0098962	regulation of postsynaptic neurotransmitter receptor activity	IBA
DLGAP1	current symbol	MGI:1346065	Dlgap1	DLG associated protein 1	protein coding gene	GO:0061136	regulation of proteasomal protein catabolic process	ISO
DLGAP1	current symbol	MGI:1346065	Dlgap1	DLG associated protein 1	protein coding gene	GO:0023052	signaling	IEA
DLGAP1	current symbol	MGI:1346065	Dlgap1	DLG associated protein 1	protein coding gene	GO:0098919	structural constituent of postsynaptic density	ISO
DLGAP1	current symbol	MGI:1346065	Dlgap1	DLG associated protein 1	protein coding gene	GO:0045202	synapse	IDA
DLGAP1	current symbol	MGI:1346065	Dlgap1	DLG associated protein 1	protein coding gene	GO:0045202	synapse	ISO
DPYSL5	current symbol	MGI:1929772	Dpysl5	dihydropyrimidinase-like 5	protein coding gene	GO:0007411	axon guidance	TAS
DPYSL5	current symbol	MGI:1929772	Dpysl5	dihydropyrimidinase-like 5	protein coding gene	GO:0005737	cytoplasm	IPI
DPYSL5	current symbol	MGI:1929772	Dpysl5	dihydropyrimidinase-like 5	protein coding gene	GO:0030425	dendrite	IDA
DPYSL5	current symbol	MGI:1929772	Dpysl5	dihydropyrimidinase-like 5	protein coding gene	GO:0016787	hydrolase activity	IEA
DPYSL5	current symbol	MGI:1929772	Dpysl5	dihydropyrimidinase-like 5	protein coding gene	GO:0016810	hydrolase activity, acting on carbon-nitrogen (but not peptide) bonds	IEA
DPYSL5	current symbol	MGI:1929772	Dpysl5	dihydropyrimidinase-like 5	protein coding gene	GO:0008017	microtubule binding	IEA
DPYSL5	current symbol	MGI:1929772	Dpysl5	dihydropyrimidinase-like 5	protein coding gene	GO:0050774	negative regulation of dendrite morphogenesis	ISO
DPYSL5	current symbol	MGI:1929772	Dpysl5	dihydropyrimidinase-like 5	protein coding gene	GO:0007399	nervous system development	IEA
DPYSL5	current symbol	MGI:1929772	Dpysl5	dihydropyrimidinase-like 5	protein coding gene	GO:0043025	neuronal cell body	IDA
DPYSL5	current symbol	MGI:1929772	Dpysl5	dihydropyrimidinase-like 5	protein coding gene	GO:0005515	protein binding	IPI
DPYSL5	current symbol	MGI:1929772	Dpysl5	dihydropyrimidinase-like 5	protein coding gene	GO:0032991	protein-containing complex	ISO
DSCAM	current symbol	MGI:1196281	Dscam	DS cell adhesion molecule	protein coding gene	GO:0030424	axon	IBA
DSCAM	current symbol	MGI:1196281	Dscam	DS cell adhesion molecule	protein coding gene	GO:0030424	axon	IDA
DSCAM	current symbol	MGI:1196281	Dscam	DS cell adhesion molecule	protein coding gene	GO:0007411	axon guidance	IBA
DSCAM	current symbol	MGI:1196281	Dscam	DS cell adhesion molecule	protein coding gene	GO:0007411	axon guidance	IDA
DSCAM	current symbol	MGI:1196281	Dscam	DS cell adhesion molecule	protein coding gene	GO:0007411	axon guidance	IGI
DSCAM	current symbol	MGI:1196281	Dscam	DS cell adhesion molecule	protein coding gene	GO:0007155	cell adhesion	IEA
DSCAM	current symbol	MGI:1196281	Dscam	DS cell adhesion molecule	protein coding gene	GO:0098632	cell-cell adhesion mediator activity	IBA
DSCAM	current symbol	MGI:1196281	Dscam	DS cell adhesion molecule	protein coding gene	GO:0030054	cell junction	IEA
DSCAM	current symbol	MGI:1196281	Dscam	DS cell adhesion molecule	protein coding gene	GO:0042995	cell projection	IEA
DSCAM	current symbol	MGI:1196281	Dscam	DS cell adhesion molecule	protein coding gene	GO:0030425	dendrite	IDA
DSCAM	current symbol	MGI:1196281	Dscam	DS cell adhesion molecule	protein coding gene	GO:0048813	dendrite morphogenesis	IMP
DSCAM	current symbol	MGI:1196281	Dscam	DS cell adhesion molecule	protein coding gene	GO:0070593	dendrite self-avoidance	IBA
DSCAM	current symbol	MGI:1196281	Dscam	DS cell adhesion molecule	protein coding gene	GO:0070593	dendrite self-avoidance	IMP
DSCAM	current symbol	MGI:1196281	Dscam	DS cell adhesion molecule	protein coding gene	GO:0030426	growth cone	IDA
DSCAM	current symbol	MGI:1196281	Dscam	DS cell adhesion molecule	protein coding gene	GO:0007156	homophilic cell adhesion via plasma membrane adhesion molecules	IBA
DSCAM	current symbol	MGI:1196281	Dscam	DS cell adhesion molecule	protein coding gene	GO:0016021	integral component of membrane	IEA
DSCAM	current symbol	MGI:1196281	Dscam	DS cell adhesion molecule	protein coding gene	GO:0005887	integral component of plasma membrane	IEA
DSCAM	current symbol	MGI:1196281	Dscam	DS cell adhesion molecule	protein coding gene	GO:0007626	locomotory behavior	IMP
DSCAM	current symbol	MGI:1196281	Dscam	DS cell adhesion molecule	protein coding gene	GO:0016020	membrane	IEA
DSCAM	current symbol	MGI:1196281	Dscam	DS cell adhesion molecule	protein coding gene	GO:0007162	negative regulation of cell adhesion	IMP
DSCAM	current symbol	MGI:1196281	Dscam	DS cell adhesion molecule	protein coding gene	GO:0007399	nervous system development	IEA
DSCAM	current symbol	MGI:1196281	Dscam	DS cell adhesion molecule	protein coding gene	GO:0038007	netrin-activated signaling pathway	IDA
DSCAM	current symbol	MGI:1196281	Dscam	DS cell adhesion molecule	protein coding gene	GO:0038007	netrin-activated signaling pathway	IGI
DSCAM	current symbol	MGI:1196281	Dscam	DS cell adhesion molecule	protein coding gene	GO:1990890	netrin receptor binding	IPI
DSCAM	current symbol	MGI:1196281	Dscam	DS cell adhesion molecule	protein coding gene	GO:1990890	netrin receptor binding	ISO
DSCAM	current symbol	MGI:1196281	Dscam	DS cell adhesion molecule	protein coding gene	GO:0043025	neuronal cell body	IDA
DSCAM	current symbol	MGI:1196281	Dscam	DS cell adhesion molecule	protein coding gene	GO:0005886	plasma membrane	IBA
DSCAM	current symbol	MGI:1196281	Dscam	DS cell adhesion molecule	protein coding gene	GO:0005886	plasma membrane	IDA
DSCAM	current symbol	MGI:1196281	Dscam	DS cell adhesion molecule	protein coding gene	GO:0048842	positive regulation of axon extension involved in axon guidance	IDA
DSCAM	current symbol	MGI:1196281	Dscam	DS cell adhesion molecule	protein coding gene	GO:0048842	positive regulation of axon extension involved in axon guidance	ISO
DSCAM	current symbol	MGI:1196281	Dscam	DS cell adhesion molecule	protein coding gene	GO:0042327	positive regulation of phosphorylation	ISO
DSCAM	current symbol	MGI:1196281	Dscam	DS cell adhesion molecule	protein coding gene	GO:0060060	post-embryonic retina morphogenesis in camera-type eye	IMP
DSCAM	current symbol	MGI:1196281	Dscam	DS cell adhesion molecule	protein coding gene	GO:0005515	protein binding	IPI
DSCAM	current symbol	MGI:1196281	Dscam	DS cell adhesion molecule	protein coding gene	GO:1990782	protein tyrosine kinase binding	IPI
DSCAM	current symbol	MGI:1196281	Dscam	DS cell adhesion molecule	protein coding gene	GO:0045202	synapse	IEA
EAF1	current symbol	MGI:1921677	Eaf1	ELL associated factor 1	protein coding gene	GO:0045171	intercellular bridge	ISO
EAF1	current symbol	MGI:1921677	Eaf1	ELL associated factor 1	protein coding gene	GO:0043231	intracellular membrane-bounded organelle	ISO
EAF1	current symbol	MGI:1921677	Eaf1	ELL associated factor 1	protein coding gene	GO:0016604	nuclear body	ISO
EAF1	current symbol	MGI:1921677	Eaf1	ELL associated factor 1	protein coding gene	GO:0005654	nucleoplasm	ISO
EAF1	current symbol	MGI:1921677	Eaf1	ELL associated factor 1	protein coding gene	GO:0005634	nucleus	ISO
EAF1	current symbol	MGI:1921677	Eaf1	ELL associated factor 1	protein coding gene	GO:0045944	positive regulation of transcription by RNA polymerase II	ISO
EAF1	current symbol	MGI:1921677	Eaf1	ELL associated factor 1	protein coding gene	GO:0045893	positive regulation of transcription, DNA-templated	IBA
EAF1	current symbol	MGI:1921677	Eaf1	ELL associated factor 1	protein coding gene	GO:0006355	regulation of transcription, DNA-templated	IEA
EAF1	current symbol	MGI:1921677	Eaf1	ELL associated factor 1	protein coding gene	GO:0034243	regulation of transcription elongation from RNA polymerase II promoter	IBA
EAF1	current symbol	MGI:1921677	Eaf1	ELL associated factor 1	protein coding gene	GO:0034243	regulation of transcription elongation from RNA polymerase II promoter	ISO
EAF1	current symbol	MGI:1921677	Eaf1	ELL associated factor 1	protein coding gene	GO:0032783	super elongation complex	IEA
EAF1	current symbol	MGI:1921677	Eaf1	ELL associated factor 1	protein coding gene	GO:0008023	transcription elongation factor complex	IBA
EAF1	current symbol	MGI:1921677	Eaf1	ELL associated factor 1	protein coding gene	GO:0008023	transcription elongation factor complex	ISO
EAF1	current symbol	MGI:1921677	Eaf1	ELL associated factor 1	protein coding gene	GO:0003711	transcription elongation regulator activity	IBA
EAF1	current symbol	MGI:1921677	Eaf1	ELL associated factor 1	protein coding gene	GO:0003711	transcription elongation regulator activity	ISO
EAF1	current symbol	MGI:1921677	Eaf1	ELL associated factor 1	protein coding gene	GO:0008134	transcription factor binding	ISO
ENOX1	current symbol	MGI:2444896	Enox1	ecto-NOX disulfide-thiol exchanger 1	protein coding gene	GO:0009897	external side of plasma membrane	IEA
ENOX1	current symbol	MGI:2444896	Enox1	ecto-NOX disulfide-thiol exchanger 1	protein coding gene	GO:0005576	extracellular region	IEA
ENOX1	current symbol	MGI:2444896	Enox1	ecto-NOX disulfide-thiol exchanger 1	protein coding gene	GO:0016020	membrane	IEA
ENOX1	current symbol	MGI:2444896	Enox1	ecto-NOX disulfide-thiol exchanger 1	protein coding gene	GO:0003954	NADH dehydrogenase activity	ISO
ENOX1	current symbol	MGI:2444896	Enox1	ecto-NOX disulfide-thiol exchanger 1	protein coding gene	GO:0003676	nucleic acid binding	IEA
ENOX1	current symbol	MGI:2444896	Enox1	ecto-NOX disulfide-thiol exchanger 1	protein coding gene	GO:0016491	oxidoreductase activity	IEA
ENOX1	current symbol	MGI:2444896	Enox1	ecto-NOX disulfide-thiol exchanger 1	protein coding gene	GO:0005886	plasma membrane	IBA
ENOX1	current symbol	MGI:2444896	Enox1	ecto-NOX disulfide-thiol exchanger 1	protein coding gene	GO:0005886	plasma membrane	ISO
ENOX1	current symbol	MGI:2444896	Enox1	ecto-NOX disulfide-thiol exchanger 1	protein coding gene	GO:0003756	protein disulfide isomerase activity	ISO
ENOX1	current symbol	MGI:2444896	Enox1	ecto-NOX disulfide-thiol exchanger 1	protein coding gene	GO:0015035	protein-disulfide reductase activity	IBA
ENOX1	current symbol	MGI:2444896	Enox1	ecto-NOX disulfide-thiol exchanger 1	protein coding gene	GO:0048511	rhythmic process	IEA
ENOX1	current symbol	MGI:2444896	Enox1	ecto-NOX disulfide-thiol exchanger 1	protein coding gene	GO:0003723	RNA binding	IEA
ENOX1	current symbol	MGI:2444896	Enox1	ecto-NOX disulfide-thiol exchanger 1	protein coding gene	GO:0007624	ultradian rhythm	IEA
ETV5	current symbol	MGI:1096867	Etv5	ets variant 5	protein coding gene	GO:0030154	cell differentiation	IBA
ETV5	current symbol	MGI:1096867	Etv5	ets variant 5	protein coding gene	GO:0034599	cellular response to oxidative stress	ISO
ETV5	current symbol	MGI:1096867	Etv5	ets variant 5	protein coding gene	GO:0003677	DNA binding	IEA
ETV5	current symbol	MGI:1096867	Etv5	ets variant 5	protein coding gene	GO:0001228	DNA-binding transcription activator activity, RNA polymerase II-specific	ISO
ETV5	current symbol	MGI:1096867	Etv5	ets variant 5	protein coding gene	GO:0003700	DNA-binding transcription factor activity	ISO
ETV5	current symbol	MGI:1096867	Etv5	ets variant 5	protein coding gene	GO:0000981	DNA-binding transcription factor activity, RNA polymerase II-specific	IBA
ETV5	current symbol	MGI:1096867	Etv5	ets variant 5	protein coding gene	GO:0007626	locomotory behavior	IMP
ETV5	current symbol	MGI:1096867	Etv5	ets variant 5	protein coding gene	GO:0048133	male germ-line stem cell asymmetric division	ISO
ETV5	current symbol	MGI:1096867	Etv5	ets variant 5	protein coding gene	GO:0000122	negative regulation of transcription by RNA polymerase II	ISO
ETV5	current symbol	MGI:1096867	Etv5	ets variant 5	protein coding gene	GO:0007274	neuromuscular synaptic transmission	IMP
ETV5	current symbol	MGI:1096867	Etv5	ets variant 5	protein coding gene	GO:0005654	nucleoplasm	ISO
ETV5	current symbol	MGI:1096867	Etv5	ets variant 5	protein coding gene	GO:0005634	nucleus	IBA
ETV5	current symbol	MGI:1096867	Etv5	ets variant 5	protein coding gene	GO:0005634	nucleus	ISO
ETV5	current symbol	MGI:1096867	Etv5	ets variant 5	protein coding gene	GO:0060252	positive regulation of glial cell proliferation	ISO
ETV5	current symbol	MGI:1096867	Etv5	ets variant 5	protein coding gene	GO:0045666	positive regulation of neuron differentiation	ISO
ETV5	current symbol	MGI:1096867	Etv5	ets variant 5	protein coding gene	GO:0045944	positive regulation of transcription by RNA polymerase II	ISO
ETV5	current symbol	MGI:1096867	Etv5	ets variant 5	protein coding gene	GO:0045893	positive regulation of transcription, DNA-templated	IDA
ETV5	current symbol	MGI:1096867	Etv5	ets variant 5	protein coding gene	GO:0060762	regulation of branching involved in mammary gland duct morphogenesis	IDA
ETV5	current symbol	MGI:1096867	Etv5	ets variant 5	protein coding gene	GO:0050807	regulation of synapse organization	IMP
ETV5	current symbol	MGI:1096867	Etv5	ets variant 5	protein coding gene	GO:0006357	regulation of transcription by RNA polymerase II	IBA
ETV5	current symbol	MGI:1096867	Etv5	ets variant 5	protein coding gene	GO:0006355	regulation of transcription, DNA-templated	IEA
ETV5	current symbol	MGI:1096867	Etv5	ets variant 5	protein coding gene	GO:0000977	RNA polymerase II transcription regulatory region sequence-specific DNA binding	ISO
ETV5	current symbol	MGI:1096867	Etv5	ets variant 5	protein coding gene	GO:0043565	sequence-specific DNA binding	IEA
ETV5	current symbol	MGI:1096867	Etv5	ets variant 5	protein coding gene	GO:1990837	sequence-specific double-stranded DNA binding	ISO
ETV5	current symbol	MGI:1096867	Etv5	ets variant 5	protein coding gene	GO:0071340	skeletal muscle acetylcholine-gated channel clustering	IMP
ETV5	current symbol	MGI:1096867	Etv5	ets variant 5	protein coding gene	GO:0000976	transcription cis-regulatory region binding	ISO
EXOC2	current symbol	MGI:1913732	Exoc2	exocyst complex component 2	protein coding gene	GO:0000145	exocyst	IBA
EXOC2	current symbol	MGI:1913732	Exoc2	exocyst complex component 2	protein coding gene	GO:0000145	exocyst	IC
EXOC2	current symbol	MGI:1913732	Exoc2	exocyst complex component 2	protein coding gene	GO:0000145	exocyst	ISO
EXOC2	current symbol	MGI:1913732	Exoc2	exocyst complex component 2	protein coding gene	GO:0000145	exocyst	TAS
EXOC2	current symbol	MGI:1913732	Exoc2	exocyst complex component 2	protein coding gene	GO:0006887	exocytosis	IBA
EXOC2	current symbol	MGI:1913732	Exoc2	exocyst complex component 2	protein coding gene	GO:0006893	Golgi to plasma membrane transport	IBA
EXOC2	current symbol	MGI:1913732	Exoc2	exocyst complex component 2	protein coding gene	GO:0006893	Golgi to plasma membrane transport	ISO
EXOC2	current symbol	MGI:1913732	Exoc2	exocyst complex component 2	protein coding gene	GO:0090148	membrane fission	IC
EXOC2	current symbol	MGI:1913732	Exoc2	exocyst complex component 2	protein coding gene	GO:0000281	mitotic cytokinesis	IC
EXOC2	current symbol	MGI:1913732	Exoc2	exocyst complex component 2	protein coding gene	GO:0045921	positive regulation of exocytosis	TAS
EXOC2	current symbol	MGI:1913732	Exoc2	exocyst complex component 2	protein coding gene	GO:0005515	protein binding	IPI
EXOC2	current symbol	MGI:1913732	Exoc2	exocyst complex component 2	protein coding gene	GO:0019901	protein kinase binding	ISO
EXOC2	current symbol	MGI:1913732	Exoc2	exocyst complex component 2	protein coding gene	GO:0047485	protein N-terminus binding	IPI
EXOC2	current symbol	MGI:1913732	Exoc2	exocyst complex component 2	protein coding gene	GO:0015031	protein transport	IEA
EXOC2	current symbol	MGI:1913732	Exoc2	exocyst complex component 2	protein coding gene	GO:2000535	regulation of entry of bacterium into host cell	ISO
EXOC2	current symbol	MGI:1913732	Exoc2	exocyst complex component 2	protein coding gene	GO:0031267	small GTPase binding	IDA
EXOC2	current symbol	MGI:1913732	Exoc2	exocyst complex component 2	protein coding gene	GO:0031267	small GTPase binding	ISO
EXOC2	current symbol	MGI:1913732	Exoc2	exocyst complex component 2	protein coding gene	GO:0006904	vesicle docking involved in exocytosis	IC
EXOC2	current symbol	MGI:1913732	Exoc2	exocyst complex component 2	protein coding gene	GO:0006904	vesicle docking involved in exocytosis	ISO
EXOC2	current symbol	MGI:1913732	Exoc2	exocyst complex component 2	protein coding gene	GO:0090522	vesicle tethering involved in exocytosis	IC
EXOC4	current symbol	MGI:1096376	Exoc4	exocyst complex component 4	protein coding gene	GO:0031252	cell leading edge	ISO
EXOC4	current symbol	MGI:1096376	Exoc4	exocyst complex component 4	protein coding gene	GO:0042995	cell projection	IEA
EXOC4	current symbol	MGI:1096376	Exoc4	exocyst complex component 4	protein coding gene	GO:0007268	chemical synaptic transmission	IBA
EXOC4	current symbol	MGI:1096376	Exoc4	exocyst complex component 4	protein coding gene	GO:0007268	chemical synaptic transmission	ISO
EXOC4	current symbol	MGI:1096376	Exoc4	exocyst complex component 4	protein coding gene	GO:0005737	cytoplasm	ISO
EXOC4	current symbol	MGI:1096376	Exoc4	exocyst complex component 4	protein coding gene	GO:0043198	dendritic shaft	ISO
EXOC4	current symbol	MGI:1096376	Exoc4	exocyst complex component 4	protein coding gene	GO:0005768	endosome	ISO
EXOC4	current symbol	MGI:1096376	Exoc4	exocyst complex component 4	protein coding gene	GO:0030010	establishment of cell polarity	ISO
EXOC4	current symbol	MGI:1096376	Exoc4	exocyst complex component 4	protein coding gene	GO:0000145	exocyst	IBA
EXOC4	current symbol	MGI:1096376	Exoc4	exocyst complex component 4	protein coding gene	GO:0000145	exocyst	IC
EXOC4	current symbol	MGI:1096376	Exoc4	exocyst complex component 4	protein coding gene	GO:0006887	exocytosis	IBA
EXOC4	current symbol	MGI:1096376	Exoc4	exocyst complex component 4	protein coding gene	GO:0005794	Golgi apparatus	ISO
EXOC4	current symbol	MGI:1096376	Exoc4	exocyst complex component 4	protein coding gene	GO:0006893	Golgi to plasma membrane transport	IBA
EXOC4	current symbol	MGI:1096376	Exoc4	exocyst complex component 4	protein coding gene	GO:0055108	Golgi to transport vesicle transport	ISO
EXOC4	current symbol	MGI:1096376	Exoc4	exocyst complex component 4	protein coding gene	GO:0030426	growth cone	ISO
EXOC4	current symbol	MGI:1096376	Exoc4	exocyst complex component 4	protein coding gene	GO:0032584	growth cone membrane	IBA
EXOC4	current symbol	MGI:1096376	Exoc4	exocyst complex component 4	protein coding gene	GO:0032584	growth cone membrane	IDA
EXOC4	current symbol	MGI:1096376	Exoc4	exocyst complex component 4	protein coding gene	GO:0044091	membrane biogenesis	ISO
EXOC4	current symbol	MGI:1096376	Exoc4	exocyst complex component 4	protein coding gene	GO:0090148	membrane fission	IC
EXOC4	current symbol	MGI:1096376	Exoc4	exocyst complex component 4	protein coding gene	GO:0005902	microvillus	IDA
EXOC4	current symbol	MGI:1096376	Exoc4	exocyst complex component 4	protein coding gene	GO:0000281	mitotic cytokinesis	IC
EXOC4	current symbol	MGI:1096376	Exoc4	exocyst complex component 4	protein coding gene	GO:0043209	myelin sheath	ISO
EXOC4	current symbol	MGI:1096376	Exoc4	exocyst complex component 4	protein coding gene	GO:0035748	myelin sheath abaxonal region	IDA
EXOC4	current symbol	MGI:1096376	Exoc4	exocyst complex component 4	protein coding gene	GO:0043025	neuronal cell body	ISO
EXOC4	current symbol	MGI:1096376	Exoc4	exocyst complex component 4	protein coding gene	GO:0043005	neuron projection	IDA
EXOC4	current symbol	MGI:1096376	Exoc4	exocyst complex component 4	protein coding gene	GO:0043005	neuron projection	ISO
EXOC4	current symbol	MGI:1096376	Exoc4	exocyst complex component 4	protein coding gene	GO:0048709	oligodendrocyte differentiation	ISO
EXOC4	current symbol	MGI:1096376	Exoc4	exocyst complex component 4	protein coding gene	GO:0048341	paraxial mesoderm formation	IMP
EXOC4	current symbol	MGI:1096376	Exoc4	exocyst complex component 4	protein coding gene	GO:0030165	PDZ domain binding	IPI
EXOC4	current symbol	MGI:1096376	Exoc4	exocyst complex component 4	protein coding gene	GO:0030165	PDZ domain binding	ISO
EXOC4	current symbol	MGI:1096376	Exoc4	exocyst complex component 4	protein coding gene	GO:0050850	positive regulation of calcium-mediated signaling	ISO
EXOC4	current symbol	MGI:1096376	Exoc4	exocyst complex component 4	protein coding gene	GO:0014069	postsynaptic density	ISO
EXOC4	current symbol	MGI:1096376	Exoc4	exocyst complex component 4	protein coding gene	GO:0005515	protein binding	IPI
EXOC4	current symbol	MGI:1096376	Exoc4	exocyst complex component 4	protein coding gene	GO:0032991	protein-containing complex	ISO
EXOC4	current symbol	MGI:1096376	Exoc4	exocyst complex component 4	protein coding gene	GO:0044877	protein-containing complex binding	ISO
EXOC4	current symbol	MGI:1096376	Exoc4	exocyst complex component 4	protein coding gene	GO:0047485	protein N-terminus binding	ISO
EXOC4	current symbol	MGI:1096376	Exoc4	exocyst complex component 4	protein coding gene	GO:0006612	protein targeting to membrane	ISO
EXOC4	current symbol	MGI:1096376	Exoc4	exocyst complex component 4	protein coding gene	GO:0015031	protein transport	IEA
EXOC4	current symbol	MGI:1096376	Exoc4	exocyst complex component 4	protein coding gene	GO:0051223	regulation of protein transport	ISO
EXOC4	current symbol	MGI:1096376	Exoc4	exocyst complex component 4	protein coding gene	GO:0031267	small GTPase binding	ISO
EXOC4	current symbol	MGI:1096376	Exoc4	exocyst complex component 4	protein coding gene	GO:0045202	synapse	IBA
EXOC4	current symbol	MGI:1096376	Exoc4	exocyst complex component 4	protein coding gene	GO:0045202	synapse	ISO
EXOC4	current symbol	MGI:1096376	Exoc4	exocyst complex component 4	protein coding gene	GO:0008021	synaptic vesicle	ISO
EXOC4	current symbol	MGI:1096376	Exoc4	exocyst complex component 4	protein coding gene	GO:0006904	vesicle docking involved in exocytosis	IC
EXOC4	current symbol	MGI:1096376	Exoc4	exocyst complex component 4	protein coding gene	GO:0090522	vesicle tethering involved in exocytosis	IC
EXT1	current symbol	MGI:894663	Ext1	exostosin glycosyltransferase 1	protein coding gene	GO:0008375	acetylglucosaminyltransferase activity	IBA
EXT1	current symbol	MGI:894663	Ext1	exostosin glycosyltransferase 1	protein coding gene	GO:0008375	acetylglucosaminyltransferase activity	ISO
EXT1	current symbol	MGI:894663	Ext1	exostosin glycosyltransferase 1	protein coding gene	GO:0019882	antigen processing and presentation	IMP
EXT1	current symbol	MGI:894663	Ext1	exostosin glycosyltransferase 1	protein coding gene	GO:0007411	axon guidance	IGI
EXT1	current symbol	MGI:894663	Ext1	exostosin glycosyltransferase 1	protein coding gene	GO:0007411	axon guidance	IMP
EXT1	current symbol	MGI:894663	Ext1	exostosin glycosyltransferase 1	protein coding gene	GO:0071711	basement membrane organization	IMP
EXT1	current symbol	MGI:894663	Ext1	exostosin glycosyltransferase 1	protein coding gene	GO:0001974	blood vessel remodeling	IMP
EXT1	current symbol	MGI:894663	Ext1	exostosin glycosyltransferase 1	protein coding gene	GO:0030509	BMP signaling pathway	IDA
EXT1	current symbol	MGI:894663	Ext1	exostosin glycosyltransferase 1	protein coding gene	GO:0030509	BMP signaling pathway	IMP
EXT1	current symbol	MGI:894663	Ext1	exostosin glycosyltransferase 1	protein coding gene	GO:0098868	bone growth	IMP
EXT1	current symbol	MGI:894663	Ext1	exostosin glycosyltransferase 1	protein coding gene	GO:0060349	bone morphogenesis	IMP
EXT1	current symbol	MGI:894663	Ext1	exostosin glycosyltransferase 1	protein coding gene	GO:0045453	bone resorption	IMP
EXT1	current symbol	MGI:894663	Ext1	exostosin glycosyltransferase 1	protein coding gene	GO:0007420	brain development	IMP
EXT1	current symbol	MGI:894663	Ext1	exostosin glycosyltransferase 1	protein coding gene	GO:0060070	canonical Wnt signaling pathway	IMP
EXT1	current symbol	MGI:894663	Ext1	exostosin glycosyltransferase 1	protein coding gene	GO:0060351	cartilage development involved in endochondral bone morphogenesis	IMP
EXT1	current symbol	MGI:894663	Ext1	exostosin glycosyltransferase 1	protein coding gene	GO:0007155	cell adhesion	IMP
EXT1	current symbol	MGI:894663	Ext1	exostosin glycosyltransferase 1	protein coding gene	GO:0033627	cell adhesion mediated by integrin	IMP
EXT1	current symbol	MGI:894663	Ext1	exostosin glycosyltransferase 1	protein coding gene	GO:0045165	cell fate commitment	IMP
EXT1	current symbol	MGI:894663	Ext1	exostosin glycosyltransferase 1	protein coding gene	GO:0000902	cell morphogenesis	IMP
EXT1	current symbol	MGI:894663	Ext1	exostosin glycosyltransferase 1	protein coding gene	GO:0008283	cell population proliferation	IMP
EXT1	current symbol	MGI:894663	Ext1	exostosin glycosyltransferase 1	protein coding gene	GO:0007166	cell surface receptor signaling pathway	IMP
EXT1	current symbol	MGI:894663	Ext1	exostosin glycosyltransferase 1	protein coding gene	GO:0016043	cellular component organization	IMP
EXT1	current symbol	MGI:894663	Ext1	exostosin glycosyltransferase 1	protein coding gene	GO:0033692	cellular polysaccharide biosynthetic process	ISO
EXT1	current symbol	MGI:894663	Ext1	exostosin glycosyltransferase 1	protein coding gene	GO:0071773	cellular response to BMP stimulus	IMP
EXT1	current symbol	MGI:894663	Ext1	exostosin glycosyltransferase 1	protein coding gene	GO:0044344	cellular response to fibroblast growth factor stimulus	IMP
EXT1	current symbol	MGI:894663	Ext1	exostosin glycosyltransferase 1	protein coding gene	GO:0098586	cellular response to virus	IMP
EXT1	current symbol	MGI:894663	Ext1	exostosin glycosyltransferase 1	protein coding gene	GO:0032602	chemokine production	IMP
EXT1	current symbol	MGI:894663	Ext1	exostosin glycosyltransferase 1	protein coding gene	GO:0002062	chondrocyte differentiation	IMP
EXT1	current symbol	MGI:894663	Ext1	exostosin glycosyltransferase 1	protein coding gene	GO:0003415	chondrocyte hypertrophy	IMP
EXT1	current symbol	MGI:894663	Ext1	exostosin glycosyltransferase 1	protein coding gene	GO:0035988	chondrocyte proliferation	IMP
EXT1	current symbol	MGI:894663	Ext1	exostosin glycosyltransferase 1	protein coding gene	GO:0030204	chondroitin sulfate metabolic process	IMP
EXT1	current symbol	MGI:894663	Ext1	exostosin glycosyltransferase 1	protein coding gene	GO:0030199	collagen fibril organization	IMP
EXT1	current symbol	MGI:894663	Ext1	exostosin glycosyltransferase 1	protein coding gene	GO:1904888	cranial skeletal system development	IMP
EXT1	current symbol	MGI:894663	Ext1	exostosin glycosyltransferase 1	protein coding gene	GO:0070593	dendrite self-avoidance	IMP
EXT1	current symbol	MGI:894663	Ext1	exostosin glycosyltransferase 1	protein coding gene	GO:0036336	dendritic cell migration	IMP
EXT1	current symbol	MGI:894663	Ext1	exostosin glycosyltransferase 1	protein coding gene	GO:0060560	developmental growth involved in morphogenesis	IMP
EXT1	current symbol	MGI:894663	Ext1	exostosin glycosyltransferase 1	protein coding gene	GO:0048598	embryonic morphogenesis	IMP
EXT1	current symbol	MGI:894663	Ext1	exostosin glycosyltransferase 1	protein coding gene	GO:0072498	embryonic skeletal joint development	IMP
EXT1	current symbol	MGI:894663	Ext1	exostosin glycosyltransferase 1	protein coding gene	GO:0003416	endochondral bone growth	IMP
EXT1	current symbol	MGI:894663	Ext1	exostosin glycosyltransferase 1	protein coding gene	GO:0060350	endochondral bone morphogenesis	IGI
EXT1	current symbol	MGI:894663	Ext1	exostosin glycosyltransferase 1	protein coding gene	GO:0060350	endochondral bone morphogenesis	IMP
EXT1	current symbol	MGI:894663	Ext1	exostosin glycosyltransferase 1	protein coding gene	GO:0001958	endochondral ossification	IMP
EXT1	current symbol	MGI:894663	Ext1	exostosin glycosyltransferase 1	protein coding gene	GO:0007492	endoderm development	IMP
EXT1	current symbol	MGI:894663	Ext1	exostosin glycosyltransferase 1	protein coding gene	GO:0005783	endoplasmic reticulum	ISO
EXT1	current symbol	MGI:894663	Ext1	exostosin glycosyltransferase 1	protein coding gene	GO:0060441	epithelial tube branching involved in lung morphogenesis	IMP
EXT1	current symbol	MGI:894663	Ext1	exostosin glycosyltransferase 1	protein coding gene	GO:0060429	epithelium development	IMP
EXT1	current symbol	MGI:894663	Ext1	exostosin glycosyltransferase 1	protein coding gene	GO:0042596	fear response	IMP
EXT1	current symbol	MGI:894663	Ext1	exostosin glycosyltransferase 1	protein coding gene	GO:0008543	fibroblast growth factor receptor signaling pathway	IDA
EXT1	current symbol	MGI:894663	Ext1	exostosin glycosyltransferase 1	protein coding gene	GO:0008543	fibroblast growth factor receptor signaling pathway	IMP
EXT1	current symbol	MGI:894663	Ext1	exostosin glycosyltransferase 1	protein coding gene	GO:0042044	fluid transport	IGI
EXT1	current symbol	MGI:894663	Ext1	exostosin glycosyltransferase 1	protein coding gene	GO:0007369	gastrulation	IMP
EXT1	current symbol	MGI:894663	Ext1	exostosin glycosyltransferase 1	protein coding gene	GO:0010467	gene expression	IMP
EXT1	current symbol	MGI:894663	Ext1	exostosin glycosyltransferase 1	protein coding gene	GO:0002067	glandular epithelial cell differentiation	IMP
EXT1	current symbol	MGI:894663	Ext1	exostosin glycosyltransferase 1	protein coding gene	GO:0032836	glomerular basement membrane development	IMP
EXT1	current symbol	MGI:894663	Ext1	exostosin glycosyltransferase 1	protein coding gene	GO:0050508	glucuronosyl-N-acetylglucosaminyl-proteoglycan 4-alpha-N-acetylglucosaminyltransferase activity	IDA
EXT1	current symbol	MGI:894663	Ext1	exostosin glycosyltransferase 1	protein coding gene	GO:0050508	glucuronosyl-N-acetylglucosaminyl-proteoglycan 4-alpha-N-acetylglucosaminyltransferase activity	IGI
EXT1	current symbol	MGI:894663	Ext1	exostosin glycosyltransferase 1	protein coding gene	GO:0015020	glucuronosyltransferase activity	IBA
EXT1	current symbol	MGI:894663	Ext1	exostosin glycosyltransferase 1	protein coding gene	GO:0015020	glucuronosyltransferase activity	ISO
EXT1	current symbol	MGI:894663	Ext1	exostosin glycosyltransferase 1	protein coding gene	GO:0006024	glycosaminoglycan biosynthetic process	ISO
EXT1	current symbol	MGI:894663	Ext1	exostosin glycosyltransferase 1	protein coding gene	GO:0016757	glycosyltransferase activity	IBA
EXT1	current symbol	MGI:894663	Ext1	exostosin glycosyltransferase 1	protein coding gene	GO:0016757	glycosyltransferase activity	IMP
EXT1	current symbol	MGI:894663	Ext1	exostosin glycosyltransferase 1	protein coding gene	GO:0016757	glycosyltransferase activity	ISO
EXT1	current symbol	MGI:894663	Ext1	exostosin glycosyltransferase 1	protein coding gene	GO:0005794	Golgi apparatus	IBA
EXT1	current symbol	MGI:894663	Ext1	exostosin glycosyltransferase 1	protein coding gene	GO:0005794	Golgi apparatus	IDA
EXT1	current symbol	MGI:894663	Ext1	exostosin glycosyltransferase 1	protein coding gene	GO:0005794	Golgi apparatus	ISO
EXT1	current symbol	MGI:894663	Ext1	exostosin glycosyltransferase 1	protein coding gene	GO:0022405	hair cycle process	IMP
EXT1	current symbol	MGI:894663	Ext1	exostosin glycosyltransferase 1	protein coding gene	GO:0031069	hair follicle morphogenesis	IMP
EXT1	current symbol	MGI:894663	Ext1	exostosin glycosyltransferase 1	protein coding gene	GO:0060047	heart contraction	IGI
EXT1	current symbol	MGI:894663	Ext1	exostosin glycosyltransferase 1	protein coding gene	GO:0003128	heart field specification	IMP
EXT1	current symbol	MGI:894663	Ext1	exostosin glycosyltransferase 1	protein coding gene	GO:0002244	hematopoietic progenitor cell differentiation	IMP
EXT1	current symbol	MGI:894663	Ext1	exostosin glycosyltransferase 1	protein coding gene	GO:0060218	hematopoietic stem cell differentiation	IMP
EXT1	current symbol	MGI:894663	Ext1	exostosin glycosyltransferase 1	protein coding gene	GO:0061484	hematopoietic stem cell homeostasis	IMP
EXT1	current symbol	MGI:894663	Ext1	exostosin glycosyltransferase 1	protein coding gene	GO:0097241	hematopoietic stem cell migration to bone marrow	IMP
EXT1	current symbol	MGI:894663	Ext1	exostosin glycosyltransferase 1	protein coding gene	GO:0015012	heparan sulfate proteoglycan biosynthetic process	IDA
EXT1	current symbol	MGI:894663	Ext1	exostosin glycosyltransferase 1	protein coding gene	GO:0015012	heparan sulfate proteoglycan biosynthetic process	IMP
EXT1	current symbol	MGI:894663	Ext1	exostosin glycosyltransferase 1	protein coding gene	GO:0015012	heparan sulfate proteoglycan biosynthetic process	ISO
EXT1	current symbol	MGI:894663	Ext1	exostosin glycosyltransferase 1	protein coding gene	GO:0015014	heparan sulfate proteoglycan biosynthetic process, polysaccharide chain biosynthetic process	ISO
EXT1	current symbol	MGI:894663	Ext1	exostosin glycosyltransferase 1	protein coding gene	GO:0030210	heparin biosynthetic process	IGI
EXT1	current symbol	MGI:894663	Ext1	exostosin glycosyltransferase 1	protein coding gene	GO:0030210	heparin biosynthetic process	IMP
EXT1	current symbol	MGI:894663	Ext1	exostosin glycosyltransferase 1	protein coding gene	GO:0030202	heparin metabolic process	IMP
EXT1	current symbol	MGI:894663	Ext1	exostosin glycosyltransferase 1	protein coding gene	GO:0002524	hypersensitivity	IMP
EXT1	current symbol	MGI:894663	Ext1	exostosin glycosyltransferase 1	protein coding gene	GO:0030176	integral component of endoplasmic reticulum membrane	IDA
EXT1	current symbol	MGI:894663	Ext1	exostosin glycosyltransferase 1	protein coding gene	GO:0016021	integral component of membrane	IEA
EXT1	current symbol	MGI:894663	Ext1	exostosin glycosyltransferase 1	protein coding gene	GO:0050901	leukocyte tethering or rolling	IMP
EXT1	current symbol	MGI:894663	Ext1	exostosin glycosyltransferase 1	protein coding gene	GO:0036022	limb joint morphogenesis	IMP
EXT1	current symbol	MGI:894663	Ext1	exostosin glycosyltransferase 1	protein coding gene	GO:0036339	lymphocyte adhesion to endothelial cell of high endothelial venule	IMP
EXT1	current symbol	MGI:894663	Ext1	exostosin glycosyltransferase 1	protein coding gene	GO:0097021	lymphocyte migration into lymphoid organs	IMP
EXT1	current symbol	MGI:894663	Ext1	exostosin glycosyltransferase 1	protein coding gene	GO:0016020	membrane	IEA
EXT1	current symbol	MGI:894663	Ext1	exostosin glycosyltransferase 1	protein coding gene	GO:1901706	mesenchymal cell differentiation involved in bone development	IMP
EXT1	current symbol	MGI:894663	Ext1	exostosin glycosyltransferase 1	protein coding gene	GO:0060485	mesenchyme development	IMP
EXT1	current symbol	MGI:894663	Ext1	exostosin glycosyltransferase 1	protein coding gene	GO:0007498	mesoderm development	IMP
EXT1	current symbol	MGI:894663	Ext1	exostosin glycosyltransferase 1	protein coding gene	GO:0046872	metal ion binding	IEA
EXT1	current symbol	MGI:894663	Ext1	exostosin glycosyltransferase 1	protein coding gene	GO:0061744	motor behavior	IMP
EXT1	current symbol	MGI:894663	Ext1	exostosin glycosyltransferase 1	protein coding gene	GO:0050891	multicellular organismal water homeostasis	IGI
EXT1	current symbol	MGI:894663	Ext1	exostosin glycosyltransferase 1	protein coding gene	GO:0035264	multicellular organism growth	IMP
EXT1	current symbol	MGI:894663	Ext1	exostosin glycosyltransferase 1	protein coding gene	GO:0050509	N-acetylglucosaminyl-proteoglycan 4-beta-glucuronosyltransferase activity	IDA
EXT1	current symbol	MGI:894663	Ext1	exostosin glycosyltransferase 1	protein coding gene	GO:0050509	N-acetylglucosaminyl-proteoglycan 4-beta-glucuronosyltransferase activity	IGI
EXT1	current symbol	MGI:894663	Ext1	exostosin glycosyltransferase 1	protein coding gene	GO:0014033	neural crest cell differentiation	IMP
EXT1	current symbol	MGI:894663	Ext1	exostosin glycosyltransferase 1	protein coding gene	GO:0031175	neuron projection development	IMP
EXT1	current symbol	MGI:894663	Ext1	exostosin glycosyltransferase 1	protein coding gene	GO:0021772	olfactory bulb development	IMP
EXT1	current symbol	MGI:894663	Ext1	exostosin glycosyltransferase 1	protein coding gene	GO:0021554	optic nerve development	IMP
EXT1	current symbol	MGI:894663	Ext1	exostosin glycosyltransferase 1	protein coding gene	GO:0001503	ossification	ISO
EXT1	current symbol	MGI:894663	Ext1	exostosin glycosyltransferase 1	protein coding gene	GO:0043931	ossification involved in bone maturation	IMP
EXT1	current symbol	MGI:894663	Ext1	exostosin glycosyltransferase 1	protein coding gene	GO:0061974	perichondral bone morphogenesis	IMP
EXT1	current symbol	MGI:894663	Ext1	exostosin glycosyltransferase 1	protein coding gene	GO:0072112	podocyte differentiation	IMP
EXT1	current symbol	MGI:894663	Ext1	exostosin glycosyltransferase 1	protein coding gene	GO:0030163	protein catabolic process	IMP
EXT1	current symbol	MGI:894663	Ext1	exostosin glycosyltransferase 1	protein coding gene	GO:0065003	protein-containing complex assembly	IMP
EXT1	current symbol	MGI:894663	Ext1	exostosin glycosyltransferase 1	protein coding gene	GO:0006486	protein glycosylation	IEA
EXT1	current symbol	MGI:894663	Ext1	exostosin glycosyltransferase 1	protein coding gene	GO:0046982	protein heterodimerization activity	ISO
EXT1	current symbol	MGI:894663	Ext1	exostosin glycosyltransferase 1	protein coding gene	GO:0042803	protein homodimerization activity	ISO
EXT1	current symbol	MGI:894663	Ext1	exostosin glycosyltransferase 1	protein coding gene	GO:0030166	proteoglycan biosynthetic process	IMP
EXT1	current symbol	MGI:894663	Ext1	exostosin glycosyltransferase 1	protein coding gene	GO:0008217	regulation of blood pressure	IGI
EXT1	current symbol	MGI:894663	Ext1	exostosin glycosyltransferase 1	protein coding gene	GO:0070848	response to growth factor	IMP
EXT1	current symbol	MGI:894663	Ext1	exostosin glycosyltransferase 1	protein coding gene	GO:0071503	response to heparin	IMP
EXT1	current symbol	MGI:894663	Ext1	exostosin glycosyltransferase 1	protein coding gene	GO:1990823	response to leukemia inhibitory factor	IMP
EXT1	current symbol	MGI:894663	Ext1	exostosin glycosyltransferase 1	protein coding gene	GO:0009642	response to light intensity	IMP
EXT1	current symbol	MGI:894663	Ext1	exostosin glycosyltransferase 1	protein coding gene	GO:0009615	response to virus	IMP
EXT1	current symbol	MGI:894663	Ext1	exostosin glycosyltransferase 1	protein coding gene	GO:0048733	sebaceous gland development	IMP
EXT1	current symbol	MGI:894663	Ext1	exostosin glycosyltransferase 1	protein coding gene	GO:0007224	smoothened signaling pathway	IMP
EXT1	current symbol	MGI:894663	Ext1	exostosin glycosyltransferase 1	protein coding gene	GO:0060506	smoothened signaling pathway involved in lung development	IMP
EXT1	current symbol	MGI:894663	Ext1	exostosin glycosyltransferase 1	protein coding gene	GO:0035176	social behavior	IMP
EXT1	current symbol	MGI:894663	Ext1	exostosin glycosyltransferase 1	protein coding gene	GO:0055078	sodium ion homeostasis	IGI
EXT1	current symbol	MGI:894663	Ext1	exostosin glycosyltransferase 1	protein coding gene	GO:0017145	stem cell division	IMP
EXT1	current symbol	MGI:894663	Ext1	exostosin glycosyltransferase 1	protein coding gene	GO:0062094	stomach development	IMP
EXT1	current symbol	MGI:894663	Ext1	exostosin glycosyltransferase 1	protein coding gene	GO:0051923	sulfation	IDA
EXT1	current symbol	MGI:894663	Ext1	exostosin glycosyltransferase 1	protein coding gene	GO:0051923	sulfation	IMP
EXT1	current symbol	MGI:894663	Ext1	exostosin glycosyltransferase 1	protein coding gene	GO:0060792	sweat gland development	IMP
EXT1	current symbol	MGI:894663	Ext1	exostosin glycosyltransferase 1	protein coding gene	GO:0035249	synaptic transmission, glutamatergic	IMP
EXT1	current symbol	MGI:894663	Ext1	exostosin glycosyltransferase 1	protein coding gene	GO:0120193	tight junction organization	IMP
EXT1	current symbol	MGI:894663	Ext1	exostosin glycosyltransferase 1	protein coding gene	GO:0071847	TNFSF11-mediated signaling pathway	IMP
EXT1	current symbol	MGI:894663	Ext1	exostosin glycosyltransferase 1	protein coding gene	GO:0016740	transferase activity	IEA
EXT1	current symbol	MGI:894663	Ext1	exostosin glycosyltransferase 1	protein coding gene	GO:0007033	vacuole organization	IMP
EXT1	current symbol	MGI:894663	Ext1	exostosin glycosyltransferase 1	protein coding gene	GO:0042311	vasodilation	IGI
EXT1	current symbol	MGI:894663	Ext1	exostosin glycosyltransferase 1	protein coding gene	GO:0071625	vocalization behavior	IMP
EXT1	current symbol	MGI:894663	Ext1	exostosin glycosyltransferase 1	protein coding gene	GO:0042060	wound healing	IMP
EXT2	current symbol	MGI:108050	Ext2	exostosin glycosyltransferase 2	protein coding gene	GO:0008375	acetylglucosaminyltransferase activity	IBA
EXT2	current symbol	MGI:108050	Ext2	exostosin glycosyltransferase 2	protein coding gene	GO:0008375	acetylglucosaminyltransferase activity	IDA
EXT2	current symbol	MGI:108050	Ext2	exostosin glycosyltransferase 2	protein coding gene	GO:0008375	acetylglucosaminyltransferase activity	ISO
EXT2	current symbol	MGI:108050	Ext2	exostosin glycosyltransferase 2	protein coding gene	GO:0033692	cellular polysaccharide biosynthetic process	ISO
EXT2	current symbol	MGI:108050	Ext2	exostosin glycosyltransferase 2	protein coding gene	GO:0044344	cellular response to fibroblast growth factor stimulus	IMP
EXT2	current symbol	MGI:108050	Ext2	exostosin glycosyltransferase 2	protein coding gene	GO:0002062	chondrocyte differentiation	IMP
EXT2	current symbol	MGI:108050	Ext2	exostosin glycosyltransferase 2	protein coding gene	GO:0060350	endochondral bone morphogenesis	IGI
EXT2	current symbol	MGI:108050	Ext2	exostosin glycosyltransferase 2	protein coding gene	GO:0005783	endoplasmic reticulum	IDA
EXT2	current symbol	MGI:108050	Ext2	exostosin glycosyltransferase 2	protein coding gene	GO:0005789	endoplasmic reticulum membrane	IC
EXT2	current symbol	MGI:108050	Ext2	exostosin glycosyltransferase 2	protein coding gene	GO:0042044	fluid transport	IGI
EXT2	current symbol	MGI:108050	Ext2	exostosin glycosyltransferase 2	protein coding gene	GO:0010467	gene expression	IDA
EXT2	current symbol	MGI:108050	Ext2	exostosin glycosyltransferase 2	protein coding gene	GO:0010467	gene expression	IMP
EXT2	current symbol	MGI:108050	Ext2	exostosin glycosyltransferase 2	protein coding gene	GO:0050508	glucuronosyl-N-acetylglucosaminyl-proteoglycan 4-alpha-N-acetylglucosaminyltransferase activity	IC
EXT2	current symbol	MGI:108050	Ext2	exostosin glycosyltransferase 2	protein coding gene	GO:0050508	glucuronosyl-N-acetylglucosaminyl-proteoglycan 4-alpha-N-acetylglucosaminyltransferase activity	IGI
EXT2	current symbol	MGI:108050	Ext2	exostosin glycosyltransferase 2	protein coding gene	GO:0015020	glucuronosyltransferase activity	IDA
EXT2	current symbol	MGI:108050	Ext2	exostosin glycosyltransferase 2	protein coding gene	GO:0015020	glucuronosyltransferase activity	ISO
EXT2	current symbol	MGI:108050	Ext2	exostosin glycosyltransferase 2	protein coding gene	GO:0006024	glycosaminoglycan biosynthetic process	ISO
EXT2	current symbol	MGI:108050	Ext2	exostosin glycosyltransferase 2	protein coding gene	GO:0016757	glycosyltransferase activity	IBA
EXT2	current symbol	MGI:108050	Ext2	exostosin glycosyltransferase 2	protein coding gene	GO:0016757	glycosyltransferase activity	ISO
EXT2	current symbol	MGI:108050	Ext2	exostosin glycosyltransferase 2	protein coding gene	GO:0005794	Golgi apparatus	IBA
EXT2	current symbol	MGI:108050	Ext2	exostosin glycosyltransferase 2	protein coding gene	GO:0005794	Golgi apparatus	IDA
EXT2	current symbol	MGI:108050	Ext2	exostosin glycosyltransferase 2	protein coding gene	GO:0005794	Golgi apparatus	ISO
EXT2	current symbol	MGI:108050	Ext2	exostosin glycosyltransferase 2	protein coding gene	GO:0000139	Golgi membrane	IC
EXT2	current symbol	MGI:108050	Ext2	exostosin glycosyltransferase 2	protein coding gene	GO:0060047	heart contraction	IGI
EXT2	current symbol	MGI:108050	Ext2	exostosin glycosyltransferase 2	protein coding gene	GO:0042328	heparan sulfate N-acetylglucosaminyltransferase activity	IC
EXT2	current symbol	MGI:108050	Ext2	exostosin glycosyltransferase 2	protein coding gene	GO:0015012	heparan sulfate proteoglycan biosynthetic process	IGI
EXT2	current symbol	MGI:108050	Ext2	exostosin glycosyltransferase 2	protein coding gene	GO:0015012	heparan sulfate proteoglycan biosynthetic process	IMP
EXT2	current symbol	MGI:108050	Ext2	exostosin glycosyltransferase 2	protein coding gene	GO:0015012	heparan sulfate proteoglycan biosynthetic process	ISO
EXT2	current symbol	MGI:108050	Ext2	exostosin glycosyltransferase 2	protein coding gene	GO:0015014	heparan sulfate proteoglycan biosynthetic process, polysaccharide chain biosynthetic process	ISO
EXT2	current symbol	MGI:108050	Ext2	exostosin glycosyltransferase 2	protein coding gene	GO:0030210	heparin biosynthetic process	IGI
EXT2	current symbol	MGI:108050	Ext2	exostosin glycosyltransferase 2	protein coding gene	GO:0016021	integral component of membrane	IEA
EXT2	current symbol	MGI:108050	Ext2	exostosin glycosyltransferase 2	protein coding gene	GO:0016020	membrane	IEA
EXT2	current symbol	MGI:108050	Ext2	exostosin glycosyltransferase 2	protein coding gene	GO:0001707	mesoderm formation	IMP
EXT2	current symbol	MGI:108050	Ext2	exostosin glycosyltransferase 2	protein coding gene	GO:0046872	metal ion binding	IEA
EXT2	current symbol	MGI:108050	Ext2	exostosin glycosyltransferase 2	protein coding gene	GO:0050891	multicellular organismal water homeostasis	IGI
EXT2	current symbol	MGI:108050	Ext2	exostosin glycosyltransferase 2	protein coding gene	GO:0050509	N-acetylglucosaminyl-proteoglycan 4-beta-glucuronosyltransferase activity	IBA
EXT2	current symbol	MGI:108050	Ext2	exostosin glycosyltransferase 2	protein coding gene	GO:0050509	N-acetylglucosaminyl-proteoglycan 4-beta-glucuronosyltransferase activity	IC
EXT2	current symbol	MGI:108050	Ext2	exostosin glycosyltransferase 2	protein coding gene	GO:0050509	N-acetylglucosaminyl-proteoglycan 4-beta-glucuronosyltransferase activity	IGI
EXT2	current symbol	MGI:108050	Ext2	exostosin glycosyltransferase 2	protein coding gene	GO:0001503	ossification	ISO
EXT2	current symbol	MGI:108050	Ext2	exostosin glycosyltransferase 2	protein coding gene	GO:0005515	protein binding	IPI
EXT2	current symbol	MGI:108050	Ext2	exostosin glycosyltransferase 2	protein coding gene	GO:0006486	protein glycosylation	IEA
EXT2	current symbol	MGI:108050	Ext2	exostosin glycosyltransferase 2	protein coding gene	GO:0046982	protein heterodimerization activity	ISO
EXT2	current symbol	MGI:108050	Ext2	exostosin glycosyltransferase 2	protein coding gene	GO:0042803	protein homodimerization activity	IDA
EXT2	current symbol	MGI:108050	Ext2	exostosin glycosyltransferase 2	protein coding gene	GO:0006487	protein N-linked glycosylation	IDA
EXT2	current symbol	MGI:108050	Ext2	exostosin glycosyltransferase 2	protein coding gene	GO:0008217	regulation of blood pressure	IGI
EXT2	current symbol	MGI:108050	Ext2	exostosin glycosyltransferase 2	protein coding gene	GO:0055078	sodium ion homeostasis	IGI
EXT2	current symbol	MGI:108050	Ext2	exostosin glycosyltransferase 2	protein coding gene	GO:0051923	sulfation	IDA
EXT2	current symbol	MGI:108050	Ext2	exostosin glycosyltransferase 2	protein coding gene	GO:0016740	transferase activity	IEA
EXT2	current symbol	MGI:108050	Ext2	exostosin glycosyltransferase 2	protein coding gene	GO:0043541	UDP-N-acetylglucosamine transferase complex	ISO
EXT2	current symbol	MGI:108050	Ext2	exostosin glycosyltransferase 2	protein coding gene	GO:0042311	vasodilation	IGI
FAAH	current symbol	MGI:109609	Faah	fatty acid amide hydrolase	protein coding gene	GO:0047372	acylglycerol lipase activity	IMP
FAAH	current symbol	MGI:109609	Faah	fatty acid amide hydrolase	protein coding gene	GO:0047372	acylglycerol lipase activity	ISO
FAAH	current symbol	MGI:109609	Faah	fatty acid amide hydrolase	protein coding gene	GO:0004040	amidase activity	IBA
FAAH	current symbol	MGI:109609	Faah	fatty acid amide hydrolase	protein coding gene	GO:0004040	amidase activity	ISO
FAAH	current symbol	MGI:109609	Faah	fatty acid amide hydrolase	protein coding gene	GO:0103073	anandamide amidohydrolase activity	ISO
FAAH	current symbol	MGI:109609	Faah	fatty acid amide hydrolase	protein coding gene	GO:0005783	endoplasmic reticulum	IEA
FAAH	current symbol	MGI:109609	Faah	fatty acid amide hydrolase	protein coding gene	GO:0017064	fatty acid amide hydrolase activity	IBA
FAAH	current symbol	MGI:109609	Faah	fatty acid amide hydrolase	protein coding gene	GO:0017064	fatty acid amide hydrolase activity	ISO
FAAH	current symbol	MGI:109609	Faah	fatty acid amide hydrolase	protein coding gene	GO:0009062	fatty acid catabolic process	IBA
FAAH	current symbol	MGI:109609	Faah	fatty acid amide hydrolase	protein coding gene	GO:0009062	fatty acid catabolic process	ISO
FAAH	current symbol	MGI:109609	Faah	fatty acid amide hydrolase	protein coding gene	GO:0006631	fatty acid metabolic process	ISO
FAAH	current symbol	MGI:109609	Faah	fatty acid amide hydrolase	protein coding gene	GO:0005794	Golgi apparatus	IEA
FAAH	current symbol	MGI:109609	Faah	fatty acid amide hydrolase	protein coding gene	GO:0016787	hydrolase activity	IEA
FAAH	current symbol	MGI:109609	Faah	fatty acid amide hydrolase	protein coding gene	GO:0016788	hydrolase activity, acting on ester bonds	ISO
FAAH	current symbol	MGI:109609	Faah	fatty acid amide hydrolase	protein coding gene	GO:0042802	identical protein binding	ISO
FAAH	current symbol	MGI:109609	Faah	fatty acid amide hydrolase	protein coding gene	GO:0016021	integral component of membrane	IEA
FAAH	current symbol	MGI:109609	Faah	fatty acid amide hydrolase	protein coding gene	GO:0008289	lipid binding	ISO
FAAH	current symbol	MGI:109609	Faah	fatty acid amide hydrolase	protein coding gene	GO:0016042	lipid catabolic process	IEA
FAAH	current symbol	MGI:109609	Faah	fatty acid amide hydrolase	protein coding gene	GO:0006629	lipid metabolic process	IEA
FAAH	current symbol	MGI:109609	Faah	fatty acid amide hydrolase	protein coding gene	GO:0016020	membrane	IEA
FAAH	current symbol	MGI:109609	Faah	fatty acid amide hydrolase	protein coding gene	GO:0052651	monoacylglycerol catabolic process	ISO
FAAH	current symbol	MGI:109609	Faah	fatty acid amide hydrolase	protein coding gene	GO:0102077	oleamide hydrolase activity	IEA
FAAH	current symbol	MGI:109609	Faah	fatty acid amide hydrolase	protein coding gene	GO:0031090	organelle membrane	ISO
FAAH	current symbol	MGI:109609	Faah	fatty acid amide hydrolase	protein coding gene	GO:0005543	phospholipid binding	ISO
FAAH	current symbol	MGI:109609	Faah	fatty acid amide hydrolase	protein coding gene	GO:0045907	positive regulation of vasoconstriction	ISO
FAM126A	current symbol	MGI:2149839	Fam126a	family with sequence similarity 126, member A	protein coding gene	GO:0005737	cytoplasm	ISO
FAM126A	current symbol	MGI:2149839	Fam126a	family with sequence similarity 126, member A	protein coding gene	GO:0005829	cytosol	ISO
FAM126A	current symbol	MGI:2149839	Fam126a	family with sequence similarity 126, member A	protein coding gene	GO:0016020	membrane	IEA
FAM126A	current symbol	MGI:2149839	Fam126a	family with sequence similarity 126, member A	protein coding gene	GO:0003674	molecular_function	ND
FAM126A	current symbol	MGI:2149839	Fam126a	family with sequence similarity 126, member A	protein coding gene	GO:0042552	myelination	IMP
FAM126A	current symbol	MGI:2149839	Fam126a	family with sequence similarity 126, member A	protein coding gene	GO:0043005	neuron projection	IDA
FAM126A	current symbol	MGI:2149839	Fam126a	family with sequence similarity 126, member A	protein coding gene	GO:0046854	phosphatidylinositol phosphate biosynthetic process	IBA
FAM126A	current symbol	MGI:2149839	Fam126a	family with sequence similarity 126, member A	protein coding gene	GO:0046854	phosphatidylinositol phosphate biosynthetic process	ISO
FAM126A	current symbol	MGI:2149839	Fam126a	family with sequence similarity 126, member A	protein coding gene	GO:0005886	plasma membrane	IBA
FAM126A	current symbol	MGI:2149839	Fam126a	family with sequence similarity 126, member A	protein coding gene	GO:0005886	plasma membrane	ISO
FAM126A	current symbol	MGI:2149839	Fam126a	family with sequence similarity 126, member A	protein coding gene	GO:0072659	protein localization to plasma membrane	IBA
FAM126A	current symbol	MGI:2149839	Fam126a	family with sequence similarity 126, member A	protein coding gene	GO:0072659	protein localization to plasma membrane	ISO
FAM184B	current symbol	MGI:2442958	Fam184b	family with sequence similarity 184, member B	protein coding gene	GO:0008150	biological_process	ND
FAM184B	current symbol	MGI:2442958	Fam184b	family with sequence similarity 184, member B	protein coding gene	GO:0005575	cellular_component	ND
FAM184B	current symbol	MGI:2442958	Fam184b	family with sequence similarity 184, member B	protein coding gene	GO:0003674	molecular_function	ND
FAM91A1	current symbol	MGI:1277178	Fam91a1	family with sequence similarity 91, member A1	protein coding gene	GO:0031410	cytoplasmic vesicle	IBA
FAM91A1	current symbol	MGI:1277178	Fam91a1	family with sequence similarity 91, member A1	protein coding gene	GO:0031410	cytoplasmic vesicle	ISO
FAM91A1	current symbol	MGI:1277178	Fam91a1	family with sequence similarity 91, member A1	protein coding gene	GO:0005794	Golgi apparatus	IEA
FAM91A1	current symbol	MGI:1277178	Fam91a1	family with sequence similarity 91, member A1	protein coding gene	GO:0006886	intracellular protein transport	IBA
FAM91A1	current symbol	MGI:1277178	Fam91a1	family with sequence similarity 91, member A1	protein coding gene	GO:0006886	intracellular protein transport	ISO
FAM91A1	current symbol	MGI:1277178	Fam91a1	family with sequence similarity 91, member A1	protein coding gene	GO:0003674	molecular_function	ND
FAM91A1	current symbol	MGI:1277178	Fam91a1	family with sequence similarity 91, member A1	protein coding gene	GO:0005802	trans-Golgi network	IBA
FAM91A1	current symbol	MGI:1277178	Fam91a1	family with sequence similarity 91, member A1	protein coding gene	GO:0005802	trans-Golgi network	ISO
FAM91A1	current symbol	MGI:1277178	Fam91a1	family with sequence similarity 91, member A1	protein coding gene	GO:0099041	vesicle tethering to Golgi	IBA
FAM91A1	current symbol	MGI:1277178	Fam91a1	family with sequence similarity 91, member A1	protein coding gene	GO:0099041	vesicle tethering to Golgi	ISO
FDFT1	current symbol	MGI:102706	Fdft1	farnesyl diphosphate farnesyl transferase 1	protein coding gene	GO:0009058	biosynthetic process	IEA
FDFT1	current symbol	MGI:102706	Fdft1	farnesyl diphosphate farnesyl transferase 1	protein coding gene	GO:0003824	catalytic activity	IEA
FDFT1	current symbol	MGI:102706	Fdft1	farnesyl diphosphate farnesyl transferase 1	protein coding gene	GO:0006695	cholesterol biosynthetic process	IBA
FDFT1	current symbol	MGI:102706	Fdft1	farnesyl diphosphate farnesyl transferase 1	protein coding gene	GO:0006695	cholesterol biosynthetic process	ISO
FDFT1	current symbol	MGI:102706	Fdft1	farnesyl diphosphate farnesyl transferase 1	protein coding gene	GO:0008203	cholesterol metabolic process	IEA
FDFT1	current symbol	MGI:102706	Fdft1	farnesyl diphosphate farnesyl transferase 1	protein coding gene	GO:0005783	endoplasmic reticulum	ISO
FDFT1	current symbol	MGI:102706	Fdft1	farnesyl diphosphate farnesyl transferase 1	protein coding gene	GO:0005789	endoplasmic reticulum membrane	IBA
FDFT1	current symbol	MGI:102706	Fdft1	farnesyl diphosphate farnesyl transferase 1	protein coding gene	GO:0005789	endoplasmic reticulum membrane	ISO
FDFT1	current symbol	MGI:102706	Fdft1	farnesyl diphosphate farnesyl transferase 1	protein coding gene	GO:0004310	farnesyl-diphosphate farnesyltransferase activity	IBA
FDFT1	current symbol	MGI:102706	Fdft1	farnesyl diphosphate farnesyl transferase 1	protein coding gene	GO:0004310	farnesyl-diphosphate farnesyltransferase activity	ISO
FDFT1	current symbol	MGI:102706	Fdft1	farnesyl diphosphate farnesyl transferase 1	protein coding gene	GO:0045338	farnesyl diphosphate metabolic process	IBA
FDFT1	current symbol	MGI:102706	Fdft1	farnesyl diphosphate farnesyl transferase 1	protein coding gene	GO:0045338	farnesyl diphosphate metabolic process	ISO
FDFT1	current symbol	MGI:102706	Fdft1	farnesyl diphosphate farnesyl transferase 1	protein coding gene	GO:0004311	farnesyltranstransferase activity	IEA
FDFT1	current symbol	MGI:102706	Fdft1	farnesyl diphosphate farnesyl transferase 1	protein coding gene	GO:0016021	integral component of membrane	IEA
FDFT1	current symbol	MGI:102706	Fdft1	farnesyl diphosphate farnesyl transferase 1	protein coding gene	GO:0043231	intracellular membrane-bounded organelle	ISO
FDFT1	current symbol	MGI:102706	Fdft1	farnesyl diphosphate farnesyl transferase 1	protein coding gene	GO:0008299	isoprenoid biosynthetic process	IEA
FDFT1	current symbol	MGI:102706	Fdft1	farnesyl diphosphate farnesyl transferase 1	protein coding gene	GO:0008610	lipid biosynthetic process	IEA
FDFT1	current symbol	MGI:102706	Fdft1	farnesyl diphosphate farnesyl transferase 1	protein coding gene	GO:0006629	lipid metabolic process	IEA
FDFT1	current symbol	MGI:102706	Fdft1	farnesyl diphosphate farnesyl transferase 1	protein coding gene	GO:0016020	membrane	IEA
FDFT1	current symbol	MGI:102706	Fdft1	farnesyl diphosphate farnesyl transferase 1	protein coding gene	GO:0008152	metabolic process	IEA
FDFT1	current symbol	MGI:102706	Fdft1	farnesyl diphosphate farnesyl transferase 1	protein coding gene	GO:0046872	metal ion binding	IEA
FDFT1	current symbol	MGI:102706	Fdft1	farnesyl diphosphate farnesyl transferase 1	protein coding gene	GO:0051996	squalene synthase activity	IBA
FDFT1	current symbol	MGI:102706	Fdft1	farnesyl diphosphate farnesyl transferase 1	protein coding gene	GO:0006694	steroid biosynthetic process	IEA
FDFT1	current symbol	MGI:102706	Fdft1	farnesyl diphosphate farnesyl transferase 1	protein coding gene	GO:0008202	steroid metabolic process	IEA
FDFT1	current symbol	MGI:102706	Fdft1	farnesyl diphosphate farnesyl transferase 1	protein coding gene	GO:0016126	sterol biosynthetic process	IEA
FDFT1	current symbol	MGI:102706	Fdft1	farnesyl diphosphate farnesyl transferase 1	protein coding gene	GO:0016740	transferase activity	IEA
FDFT1	current symbol	MGI:102706	Fdft1	farnesyl diphosphate farnesyl transferase 1	protein coding gene	GO:0016765	transferase activity, transferring alkyl or aryl (other than methyl) groups	IEA
FMNL2	current symbol	MGI:1918659	Fmnl2	formin-like 2	protein coding gene	GO:0003779	actin binding	IEA
FMNL2	current symbol	MGI:1918659	Fmnl2	formin-like 2	protein coding gene	GO:0030036	actin cytoskeleton organization	IEA
FMNL2	current symbol	MGI:1918659	Fmnl2	formin-like 2	protein coding gene	GO:0051015	actin filament binding	IBA
FMNL2	current symbol	MGI:1918659	Fmnl2	formin-like 2	protein coding gene	GO:0016477	cell migration	IBA
FMNL2	current symbol	MGI:1918659	Fmnl2	formin-like 2	protein coding gene	GO:0016043	cellular component organization	IEA
FMNL2	current symbol	MGI:1918659	Fmnl2	formin-like 2	protein coding gene	GO:0030866	cortical actin cytoskeleton organization	IBA
FMNL2	current symbol	MGI:1918659	Fmnl2	formin-like 2	protein coding gene	GO:0030866	cortical actin cytoskeleton organization	ISO
FMNL2	current symbol	MGI:1918659	Fmnl2	formin-like 2	protein coding gene	GO:0005737	cytoplasm	IEA
FMNL2	current symbol	MGI:1918659	Fmnl2	formin-like 2	protein coding gene	GO:0007010	cytoskeleton organization	ISO
FMNL2	current symbol	MGI:1918659	Fmnl2	formin-like 2	protein coding gene	GO:0005829	cytosol	IBA
FMNL2	current symbol	MGI:1918659	Fmnl2	formin-like 2	protein coding gene	GO:0022604	regulation of cell morphogenesis	ISO
FMNL2	current symbol	MGI:1918659	Fmnl2	formin-like 2	protein coding gene	GO:0008360	regulation of cell shape	IBA
FMNL2	current symbol	MGI:1918659	Fmnl2	formin-like 2	protein coding gene	GO:0031267	small GTPase binding	IEA
FREM2	current symbol	MGI:2444465	Frem2	Fras1 related extracellular matrix protein 2	protein coding gene	GO:0009653	anatomical structure morphogenesis	IBA
FREM2	current symbol	MGI:2444465	Frem2	Fras1 related extracellular matrix protein 2	protein coding gene	GO:0005604	basement membrane	IDA
FREM2	current symbol	MGI:2444465	Frem2	Fras1 related extracellular matrix protein 2	protein coding gene	GO:0007155	cell adhesion	ISO
FREM2	current symbol	MGI:2444465	Frem2	Fras1 related extracellular matrix protein 2	protein coding gene	GO:0007154	cell communication	IEA
FREM2	current symbol	MGI:2444465	Frem2	Fras1 related extracellular matrix protein 2	protein coding gene	GO:0062023	collagen-containing extracellular matrix	HDA
FREM2	current symbol	MGI:2444465	Frem2	Fras1 related extracellular matrix protein 2	protein coding gene	GO:0062023	collagen-containing extracellular matrix	IBA
FREM2	current symbol	MGI:2444465	Frem2	Fras1 related extracellular matrix protein 2	protein coding gene	GO:0042733	embryonic digit morphogenesis	IMP
FREM2	current symbol	MGI:2444465	Frem2	Fras1 related extracellular matrix protein 2	protein coding gene	GO:0001654	eye development	IMP
FREM2	current symbol	MGI:2444465	Frem2	Fras1 related extracellular matrix protein 2	protein coding gene	GO:0001654	eye development	ISO
FREM2	current symbol	MGI:2444465	Frem2	Fras1 related extracellular matrix protein 2	protein coding gene	GO:0007507	heart development	IMP
FREM2	current symbol	MGI:2444465	Frem2	Fras1 related extracellular matrix protein 2	protein coding gene	GO:0048839	inner ear development	IDA
FREM2	current symbol	MGI:2444465	Frem2	Fras1 related extracellular matrix protein 2	protein coding gene	GO:0016021	integral component of membrane	IEA
FREM2	current symbol	MGI:2444465	Frem2	Fras1 related extracellular matrix protein 2	protein coding gene	GO:0001822	kidney development	IMP
FREM2	current symbol	MGI:2444465	Frem2	Fras1 related extracellular matrix protein 2	protein coding gene	GO:0016020	membrane	IEA
FREM2	current symbol	MGI:2444465	Frem2	Fras1 related extracellular matrix protein 2	protein coding gene	GO:0046872	metal ion binding	IEA
FREM2	current symbol	MGI:2444465	Frem2	Fras1 related extracellular matrix protein 2	protein coding gene	GO:0002009	morphogenesis of an epithelium	IMP
FREM2	current symbol	MGI:2444465	Frem2	Fras1 related extracellular matrix protein 2	protein coding gene	GO:0007275	multicellular organism development	IEA
FREM2	current symbol	MGI:2444465	Frem2	Fras1 related extracellular matrix protein 2	protein coding gene	GO:0005886	plasma membrane	IEA
FREM2	current symbol	MGI:2444465	Frem2	Fras1 related extracellular matrix protein 2	protein coding gene	GO:0005515	protein binding	IPI
FUT4	current symbol	MGI:95594	Fut4	fucosyltransferase 4	protein coding gene	GO:0017083	4-galactosyl-N-acetylglucosaminide 3-alpha-L-fucosyltransferase activity	ISO
FUT4	current symbol	MGI:95594	Fut4	fucosyltransferase 4	protein coding gene	GO:0046920	alpha-(1->3)-fucosyltransferase activity	IBA
FUT4	current symbol	MGI:95594	Fut4	fucosyltransferase 4	protein coding gene	GO:0046920	alpha-(1->3)-fucosyltransferase activity	IDA
FUT4	current symbol	MGI:95594	Fut4	fucosyltransferase 4	protein coding gene	GO:0046920	alpha-(1->3)-fucosyltransferase activity	ISO
FUT4	current symbol	MGI:95594	Fut4	fucosyltransferase 4	protein coding gene	GO:0071944	cell periphery	IDA
FUT4	current symbol	MGI:95594	Fut4	fucosyltransferase 4	protein coding gene	GO:0009986	cell surface	IDA
FUT4	current symbol	MGI:95594	Fut4	fucosyltransferase 4	protein coding gene	GO:0036065	fucosylation	IBA
FUT4	current symbol	MGI:95594	Fut4	fucosyltransferase 4	protein coding gene	GO:0008417	fucosyltransferase activity	IEA
FUT4	current symbol	MGI:95594	Fut4	fucosyltransferase 4	protein coding gene	GO:0006688	glycosphingolipid biosynthetic process	ISO
FUT4	current symbol	MGI:95594	Fut4	fucosyltransferase 4	protein coding gene	GO:0016757	glycosyltransferase activity	IEA
FUT4	current symbol	MGI:95594	Fut4	fucosyltransferase 4	protein coding gene	GO:0005794	Golgi apparatus	IEA
FUT4	current symbol	MGI:95594	Fut4	fucosyltransferase 4	protein coding gene	GO:0006954	inflammatory response	IEA
FUT4	current symbol	MGI:95594	Fut4	fucosyltransferase 4	protein coding gene	GO:0016021	integral component of membrane	IEA
FUT4	current symbol	MGI:95594	Fut4	fucosyltransferase 4	protein coding gene	GO:0097022	lymphocyte migration into lymph node	IMP
FUT4	current symbol	MGI:95594	Fut4	fucosyltransferase 4	protein coding gene	GO:0016020	membrane	IEA
FUT4	current symbol	MGI:95594	Fut4	fucosyltransferase 4	protein coding gene	GO:0009311	oligosaccharide metabolic process	ISO
FUT4	current symbol	MGI:95594	Fut4	fucosyltransferase 4	protein coding gene	GO:1903238	positive regulation of leukocyte tethering or rolling	IMP
FUT4	current symbol	MGI:95594	Fut4	fucosyltransferase 4	protein coding gene	GO:1902624	positive regulation of neutrophil migration	IMP
FUT4	current symbol	MGI:95594	Fut4	fucosyltransferase 4	protein coding gene	GO:0006486	protein glycosylation	IEA
FUT4	current symbol	MGI:95594	Fut4	fucosyltransferase 4	protein coding gene	GO:0006487	protein N-linked glycosylation	ISO
FUT4	current symbol	MGI:95594	Fut4	fucosyltransferase 4	protein coding gene	GO:0006493	protein O-linked glycosylation	ISO
FUT4	current symbol	MGI:95594	Fut4	fucosyltransferase 4	protein coding gene	GO:1903037	regulation of leukocyte cell-cell adhesion	ISO
FUT4	current symbol	MGI:95594	Fut4	fucosyltransferase 4	protein coding gene	GO:0016740	transferase activity	IEA
FUT4	current symbol	MGI:95594	Fut4	fucosyltransferase 4	protein coding gene	GO:0005802	trans-Golgi network	ISO
FYCO1	current symbol	MGI:107277	Fyco1	FYVE and coiled-coil domain containing 1	protein coding gene	GO:0005776	autophagosome	IBA
FYCO1	current symbol	MGI:107277	Fyco1	FYVE and coiled-coil domain containing 1	protein coding gene	GO:0005776	autophagosome	ISO
FYCO1	current symbol	MGI:107277	Fyco1	FYVE and coiled-coil domain containing 1	protein coding gene	GO:0031410	cytoplasmic vesicle	IEA
FYCO1	current symbol	MGI:107277	Fyco1	FYVE and coiled-coil domain containing 1	protein coding gene	GO:0005768	endosome	IEA
FYCO1	current symbol	MGI:107277	Fyco1	FYVE and coiled-coil domain containing 1	protein coding gene	GO:0005794	Golgi apparatus	ISO
FYCO1	current symbol	MGI:107277	Fyco1	FYVE and coiled-coil domain containing 1	protein coding gene	GO:0043231	intracellular membrane-bounded organelle	ISO
FYCO1	current symbol	MGI:107277	Fyco1	FYVE and coiled-coil domain containing 1	protein coding gene	GO:0005770	late endosome	IBA
FYCO1	current symbol	MGI:107277	Fyco1	FYVE and coiled-coil domain containing 1	protein coding gene	GO:0005770	late endosome	ISO
FYCO1	current symbol	MGI:107277	Fyco1	FYVE and coiled-coil domain containing 1	protein coding gene	GO:0005764	lysosome	IBA
FYCO1	current symbol	MGI:107277	Fyco1	FYVE and coiled-coil domain containing 1	protein coding gene	GO:0005764	lysosome	ISO
FYCO1	current symbol	MGI:107277	Fyco1	FYVE and coiled-coil domain containing 1	protein coding gene	GO:0046872	metal ion binding	IEA
FYCO1	current symbol	MGI:107277	Fyco1	FYVE and coiled-coil domain containing 1	protein coding gene	GO:0072383	plus-end-directed vesicle transport along microtubule	IBA
FYCO1	current symbol	MGI:107277	Fyco1	FYVE and coiled-coil domain containing 1	protein coding gene	GO:0072383	plus-end-directed vesicle transport along microtubule	ISO
FYCO1	current symbol	MGI:107277	Fyco1	FYVE and coiled-coil domain containing 1	protein coding gene	GO:1901098	positive regulation of autophagosome maturation	IBA
FYCO1	current symbol	MGI:107277	Fyco1	FYVE and coiled-coil domain containing 1	protein coding gene	GO:1901098	positive regulation of autophagosome maturation	ISO
GALNTL6	current symbol	MGI:1913581	Galntl6	UDP-N-acetyl-alpha-D-galactosamine:polypeptide N-acetylgalactosaminyltransferase-like 6	protein coding gene	GO:0005794	Golgi apparatus	IBA
GALNTL6	current symbol	MGI:1913581	Galntl6	UDP-N-acetyl-alpha-D-galactosamine:polypeptide N-acetylgalactosaminyltransferase-like 6	protein coding gene	GO:0004653	polypeptide N-acetylgalactosaminyltransferase activity	IBA
GALNTL6	current symbol	MGI:1913581	Galntl6	UDP-N-acetyl-alpha-D-galactosamine:polypeptide N-acetylgalactosaminyltransferase-like 6	protein coding gene	GO:0004653	polypeptide N-acetylgalactosaminyltransferase activity	ISO
GALNTL6	current symbol	MGI:1913581	Galntl6	UDP-N-acetyl-alpha-D-galactosamine:polypeptide N-acetylgalactosaminyltransferase-like 6	protein coding gene	GO:0006493	protein O-linked glycosylation	IBA
GALNTL6	current symbol	MGI:1913581	Galntl6	UDP-N-acetyl-alpha-D-galactosamine:polypeptide N-acetylgalactosaminyltransferase-like 6	protein coding gene	GO:0018243	protein O-linked glycosylation via threonine	ISO
GRAMD1A	current symbol	MGI:105490	Gramd1a	GRAM domain containing 1A	protein coding gene	GO:0006914	autophagy	IEA
GRAMD1A	current symbol	MGI:105490	Gramd1a	GRAM domain containing 1A	protein coding gene	GO:0071397	cellular response to cholesterol	IDA
GRAMD1A	current symbol	MGI:105490	Gramd1a	GRAM domain containing 1A	protein coding gene	GO:0015485	cholesterol binding	IBA
GRAMD1A	current symbol	MGI:105490	Gramd1a	GRAM domain containing 1A	protein coding gene	GO:0015485	cholesterol binding	IDA
GRAMD1A	current symbol	MGI:105490	Gramd1a	GRAM domain containing 1A	protein coding gene	GO:0120020	cholesterol transfer activity	IBA
GRAMD1A	current symbol	MGI:105490	Gramd1a	GRAM domain containing 1A	protein coding gene	GO:0120020	cholesterol transfer activity	IMP
GRAMD1A	current symbol	MGI:105490	Gramd1a	GRAM domain containing 1A	protein coding gene	GO:0031410	cytoplasmic vesicle	IEA
GRAMD1A	current symbol	MGI:105490	Gramd1a	GRAM domain containing 1A	protein coding gene	GO:0005829	cytosol	ISO
GRAMD1A	current symbol	MGI:105490	Gramd1a	GRAM domain containing 1A	protein coding gene	GO:0005783	endoplasmic reticulum	IEA
GRAMD1A	current symbol	MGI:105490	Gramd1a	GRAM domain containing 1A	protein coding gene	GO:0005789	endoplasmic reticulum membrane	IBA
GRAMD1A	current symbol	MGI:105490	Gramd1a	GRAM domain containing 1A	protein coding gene	GO:0005789	endoplasmic reticulum membrane	IDA
GRAMD1A	current symbol	MGI:105490	Gramd1a	GRAM domain containing 1A	protein coding gene	GO:0140268	endoplasmic reticulum-plasma membrane contact site	IBA
GRAMD1A	current symbol	MGI:105490	Gramd1a	GRAM domain containing 1A	protein coding gene	GO:0140268	endoplasmic reticulum-plasma membrane contact site	IDA
GRAMD1A	current symbol	MGI:105490	Gramd1a	GRAM domain containing 1A	protein coding gene	GO:0031234	extrinsic component of cytoplasmic side of plasma membrane	ISO
GRAMD1A	current symbol	MGI:105490	Gramd1a	GRAM domain containing 1A	protein coding gene	GO:0016021	integral component of membrane	IEA
GRAMD1A	current symbol	MGI:105490	Gramd1a	GRAM domain containing 1A	protein coding gene	GO:0032366	intracellular sterol transport	IBA
GRAMD1A	current symbol	MGI:105490	Gramd1a	GRAM domain containing 1A	protein coding gene	GO:0031227	intrinsic component of endoplasmic reticulum membrane	ISO
GRAMD1A	current symbol	MGI:105490	Gramd1a	GRAM domain containing 1A	protein coding gene	GO:0008289	lipid binding	IEA
GRAMD1A	current symbol	MGI:105490	Gramd1a	GRAM domain containing 1A	protein coding gene	GO:0006869	lipid transport	IEA
GRAMD1A	current symbol	MGI:105490	Gramd1a	GRAM domain containing 1A	protein coding gene	GO:0016020	membrane	IEA
GRAMD1A	current symbol	MGI:105490	Gramd1a	GRAM domain containing 1A	protein coding gene	GO:0044232	organelle membrane contact site	ISO
GRAMD1A	current symbol	MGI:105490	Gramd1a	GRAM domain containing 1A	protein coding gene	GO:0005886	plasma membrane	IBA
GRAMD1A	current symbol	MGI:105490	Gramd1a	GRAM domain containing 1A	protein coding gene	GO:0005886	plasma membrane	IDA
GRAMD1A	current symbol	MGI:105490	Gramd1a	GRAM domain containing 1A	protein coding gene	GO:0005886	plasma membrane	ISO
GRAMD1A	current symbol	MGI:105490	Gramd1a	GRAM domain containing 1A	protein coding gene	GO:0032934	sterol binding	IBA
GRAMD1A	current symbol	MGI:105490	Gramd1a	GRAM domain containing 1A	protein coding gene	GO:0120015	sterol transfer activity	IBA
HASPIN	current symbol	MGI:1194498	Haspin	histone H3 associated protein kinase	protein coding gene	GO:0005524	ATP binding	IDA
HASPIN	current symbol	MGI:1194498	Haspin	histone H3 associated protein kinase	protein coding gene	GO:0005524	ATP binding	ISO
HASPIN	current symbol	MGI:1194498	Haspin	histone H3 associated protein kinase	protein coding gene	GO:0007049	cell cycle	IEA
HASPIN	current symbol	MGI:1194498	Haspin	histone H3 associated protein kinase	protein coding gene	GO:0005813	centrosome	ISO
HASPIN	current symbol	MGI:1194498	Haspin	histone H3 associated protein kinase	protein coding gene	GO:0006325	chromatin organization	IEA
HASPIN	current symbol	MGI:1194498	Haspin	histone H3 associated protein kinase	protein coding gene	GO:0005694	chromosome	IEA
HASPIN	current symbol	MGI:1194498	Haspin	histone H3 associated protein kinase	protein coding gene	GO:0070192	chromosome organization involved in meiotic cell cycle	IMP
HASPIN	current symbol	MGI:1194498	Haspin	histone H3 associated protein kinase	protein coding gene	GO:0005737	cytoplasm	IBA
HASPIN	current symbol	MGI:1194498	Haspin	histone H3 associated protein kinase	protein coding gene	GO:0005856	cytoskeleton	IEA
HASPIN	current symbol	MGI:1194498	Haspin	histone H3 associated protein kinase	protein coding gene	GO:0003677	DNA binding	IDA
HASPIN	current symbol	MGI:1194498	Haspin	histone H3 associated protein kinase	protein coding gene	GO:0010467	gene expression	IMP
HASPIN	current symbol	MGI:1194498	Haspin	histone H3 associated protein kinase	protein coding gene	GO:0035173	histone kinase activity	IMP
HASPIN	current symbol	MGI:1194498	Haspin	histone H3 associated protein kinase	protein coding gene	GO:0072354	histone kinase activity (H3-T3 specific)	IBA
HASPIN	current symbol	MGI:1194498	Haspin	histone H3 associated protein kinase	protein coding gene	GO:0072354	histone kinase activity (H3-T3 specific)	ISO
HASPIN	current symbol	MGI:1194498	Haspin	histone H3 associated protein kinase	protein coding gene	GO:0045143	homologous chromosome segregation	IMP
HASPIN	current symbol	MGI:1194498	Haspin	histone H3 associated protein kinase	protein coding gene	GO:0035556	intracellular signal transduction	IBA
HASPIN	current symbol	MGI:1194498	Haspin	histone H3 associated protein kinase	protein coding gene	GO:0035556	intracellular signal transduction	IDA
HASPIN	current symbol	MGI:1194498	Haspin	histone H3 associated protein kinase	protein coding gene	GO:0035556	intracellular signal transduction	ISO
HASPIN	current symbol	MGI:1194498	Haspin	histone H3 associated protein kinase	protein coding gene	GO:0016301	kinase activity	IEA
HASPIN	current symbol	MGI:1194498	Haspin	histone H3 associated protein kinase	protein coding gene	GO:0001673	male germ cell nucleus	IDA
HASPIN	current symbol	MGI:1194498	Haspin	histone H3 associated protein kinase	protein coding gene	GO:1903046	meiotic cell cycle process	IMP
HASPIN	current symbol	MGI:1194498	Haspin	histone H3 associated protein kinase	protein coding gene	GO:0007132	meiotic metaphase I	IMP
HASPIN	current symbol	MGI:1194498	Haspin	histone H3 associated protein kinase	protein coding gene	GO:0000278	mitotic cell cycle	IBA
HASPIN	current symbol	MGI:1194498	Haspin	histone H3 associated protein kinase	protein coding gene	GO:0007064	mitotic sister chromatid cohesion	ISO
HASPIN	current symbol	MGI:1194498	Haspin	histone H3 associated protein kinase	protein coding gene	GO:0007094	mitotic spindle assembly checkpoint signaling	ISO
HASPIN	current symbol	MGI:1194498	Haspin	histone H3 associated protein kinase	protein coding gene	GO:2000134	negative regulation of G1/S transition of mitotic cell cycle	IDA
HASPIN	current symbol	MGI:1194498	Haspin	histone H3 associated protein kinase	protein coding gene	GO:0005654	nucleoplasm	ISO
HASPIN	current symbol	MGI:1194498	Haspin	histone H3 associated protein kinase	protein coding gene	GO:0000166	nucleotide binding	IEA
HASPIN	current symbol	MGI:1194498	Haspin	histone H3 associated protein kinase	protein coding gene	GO:0005634	nucleus	IBA
HASPIN	current symbol	MGI:1194498	Haspin	histone H3 associated protein kinase	protein coding gene	GO:0005634	nucleus	IDA
HASPIN	current symbol	MGI:1194498	Haspin	histone H3 associated protein kinase	protein coding gene	GO:0005634	nucleus	ISO
HASPIN	current symbol	MGI:1194498	Haspin	histone H3 associated protein kinase	protein coding gene	GO:0016310	phosphorylation	IEA
HASPIN	current symbol	MGI:1194498	Haspin	histone H3 associated protein kinase	protein coding gene	GO:0004672	protein kinase activity	ISO
HASPIN	current symbol	MGI:1194498	Haspin	histone H3 associated protein kinase	protein coding gene	GO:0071459	protein localization to chromosome, centromeric region	ISO
HASPIN	current symbol	MGI:1194498	Haspin	histone H3 associated protein kinase	protein coding gene	GO:0006468	protein phosphorylation	IDA
HASPIN	current symbol	MGI:1194498	Haspin	histone H3 associated protein kinase	protein coding gene	GO:0006468	protein phosphorylation	IMP
HASPIN	current symbol	MGI:1194498	Haspin	histone H3 associated protein kinase	protein coding gene	GO:0006468	protein phosphorylation	ISO
HASPIN	current symbol	MGI:1194498	Haspin	histone H3 associated protein kinase	protein coding gene	GO:0004674	protein serine/threonine kinase activity	IDA
HASPIN	current symbol	MGI:1194498	Haspin	histone H3 associated protein kinase	protein coding gene	GO:0005819	spindle	ISO
HASPIN	current symbol	MGI:1194498	Haspin	histone H3 associated protein kinase	protein coding gene	GO:0016740	transferase activity	IEA
HECTD1	current symbol	MGI:2384768	Hectd1	HECT domain E3 ubiquitin protein ligase 1	protein coding gene	GO:0048856	anatomical structure development	IBA
HECTD1	current symbol	MGI:2384768	Hectd1	HECT domain E3 ubiquitin protein ligase 1	protein coding gene	GO:0035904	aorta development	IMP
HECTD1	current symbol	MGI:2384768	Hectd1	HECT domain E3 ubiquitin protein ligase 1	protein coding gene	GO:0001892	embryonic placenta development	IMP
HECTD1	current symbol	MGI:2384768	Hectd1	HECT domain E3 ubiquitin protein ligase 1	protein coding gene	GO:0003170	heart valve development	IMP
HECTD1	current symbol	MGI:2384768	Hectd1	HECT domain E3 ubiquitin protein ligase 1	protein coding gene	GO:0046872	metal ion binding	IEA
HECTD1	current symbol	MGI:2384768	Hectd1	HECT domain E3 ubiquitin protein ligase 1	protein coding gene	GO:0001779	natural killer cell differentiation	IMP
HECTD1	current symbol	MGI:2384768	Hectd1	HECT domain E3 ubiquitin protein ligase 1	protein coding gene	GO:1903077	negative regulation of protein localization to plasma membrane	IMP
HECTD1	current symbol	MGI:2384768	Hectd1	HECT domain E3 ubiquitin protein ligase 1	protein coding gene	GO:0001843	neural tube closure	IMP
HECTD1	current symbol	MGI:2384768	Hectd1	HECT domain E3 ubiquitin protein ligase 1	protein coding gene	GO:0016607	nuclear speck	IBA
HECTD1	current symbol	MGI:2384768	Hectd1	HECT domain E3 ubiquitin protein ligase 1	protein coding gene	GO:0043161	proteasome-mediated ubiquitin-dependent protein catabolic process	IBA
HECTD1	current symbol	MGI:2384768	Hectd1	HECT domain E3 ubiquitin protein ligase 1	protein coding gene	GO:0051865	protein autoubiquitination	IMP
HECTD1	current symbol	MGI:2384768	Hectd1	HECT domain E3 ubiquitin protein ligase 1	protein coding gene	GO:0005515	protein binding	IPI
HECTD1	current symbol	MGI:2384768	Hectd1	HECT domain E3 ubiquitin protein ligase 1	protein coding gene	GO:0070534	protein K63-linked ubiquitination	IBA
HECTD1	current symbol	MGI:2384768	Hectd1	HECT domain E3 ubiquitin protein ligase 1	protein coding gene	GO:0070534	protein K63-linked ubiquitination	IDA
HECTD1	current symbol	MGI:2384768	Hectd1	HECT domain E3 ubiquitin protein ligase 1	protein coding gene	GO:0070534	protein K63-linked ubiquitination	IMP
HECTD1	current symbol	MGI:2384768	Hectd1	HECT domain E3 ubiquitin protein ligase 1	protein coding gene	GO:0072659	protein localization to plasma membrane	IMP
HECTD1	current symbol	MGI:2384768	Hectd1	HECT domain E3 ubiquitin protein ligase 1	protein coding gene	GO:0000209	protein polyubiquitination	IBA
HECTD1	current symbol	MGI:2384768	Hectd1	HECT domain E3 ubiquitin protein ligase 1	protein coding gene	GO:0016567	protein ubiquitination	IEA
HECTD1	current symbol	MGI:2384768	Hectd1	HECT domain E3 ubiquitin protein ligase 1	protein coding gene	GO:0060708	spongiotrophoblast differentiation	IMP
HECTD1	current symbol	MGI:2384768	Hectd1	HECT domain E3 ubiquitin protein ligase 1	protein coding gene	GO:0016740	transferase activity	IEA
HECTD1	current symbol	MGI:2384768	Hectd1	HECT domain E3 ubiquitin protein ligase 1	protein coding gene	GO:0060707	trophoblast giant cell differentiation	IMP
HECTD1	current symbol	MGI:2384768	Hectd1	HECT domain E3 ubiquitin protein ligase 1	protein coding gene	GO:0006511	ubiquitin-dependent protein catabolic process	IEA
HECTD1	current symbol	MGI:2384768	Hectd1	HECT domain E3 ubiquitin protein ligase 1	protein coding gene	GO:0061630	ubiquitin protein ligase activity	IBA
HECTD1	current symbol	MGI:2384768	Hectd1	HECT domain E3 ubiquitin protein ligase 1	protein coding gene	GO:0061630	ubiquitin protein ligase activity	IDA
HECTD1	current symbol	MGI:2384768	Hectd1	HECT domain E3 ubiquitin protein ligase 1	protein coding gene	GO:0004842	ubiquitin-protein transferase activity	IEA
HECTD1	current symbol	MGI:2384768	Hectd1	HECT domain E3 ubiquitin protein ligase 1	protein coding gene	GO:0003281	ventricular septum development	IMP
HESX1	current symbol	MGI:96071	Hesx1	homeobox gene expressed in ES cells	protein coding gene	GO:0007420	brain development	IMP
HESX1	current symbol	MGI:96071	Hesx1	homeobox gene expressed in ES cells	protein coding gene	GO:0043010	camera-type eye development	IMP
HESX1	current symbol	MGI:96071	Hesx1	homeobox gene expressed in ES cells	protein coding gene	GO:0060070	canonical Wnt signaling pathway	IMP
HESX1	current symbol	MGI:96071	Hesx1	homeobox gene expressed in ES cells	protein coding gene	GO:0071276	cellular response to cadmium ion	IDA
HESX1	current symbol	MGI:96071	Hesx1	homeobox gene expressed in ES cells	protein coding gene	GO:0003682	chromatin binding	IDA
HESX1	current symbol	MGI:96071	Hesx1	homeobox gene expressed in ES cells	protein coding gene	GO:0003677	DNA binding	ISO
HESX1	current symbol	MGI:96071	Hesx1	homeobox gene expressed in ES cells	protein coding gene	GO:0000981	DNA-binding transcription factor activity, RNA polymerase II-specific	IEA
HESX1	current symbol	MGI:96071	Hesx1	homeobox gene expressed in ES cells	protein coding gene	GO:0001227	DNA-binding transcription repressor activity, RNA polymerase II-specific	IBA
HESX1	current symbol	MGI:96071	Hesx1	homeobox gene expressed in ES cells	protein coding gene	GO:0001227	DNA-binding transcription repressor activity, RNA polymerase II-specific	IDA
HESX1	current symbol	MGI:96071	Hesx1	homeobox gene expressed in ES cells	protein coding gene	GO:0001227	DNA-binding transcription repressor activity, RNA polymerase II-specific	ISO
HESX1	current symbol	MGI:96071	Hesx1	homeobox gene expressed in ES cells	protein coding gene	GO:0070371	ERK1 and ERK2 cascade	IMP
HESX1	current symbol	MGI:96071	Hesx1	homeobox gene expressed in ES cells	protein coding gene	GO:0030900	forebrain development	IDA
HESX1	current symbol	MGI:96071	Hesx1	homeobox gene expressed in ES cells	protein coding gene	GO:0030900	forebrain development	IMP
HESX1	current symbol	MGI:96071	Hesx1	homeobox gene expressed in ES cells	protein coding gene	GO:0048853	forebrain morphogenesis	IMP
HESX1	current symbol	MGI:96071	Hesx1	homeobox gene expressed in ES cells	protein coding gene	GO:0010467	gene expression	IDA
HESX1	current symbol	MGI:96071	Hesx1	homeobox gene expressed in ES cells	protein coding gene	GO:0008406	gonad development	IGI
HESX1	current symbol	MGI:96071	Hesx1	homeobox gene expressed in ES cells	protein coding gene	GO:0048861	leukemia inhibitory factor signaling pathway	IMP
HESX1	current symbol	MGI:96071	Hesx1	homeobox gene expressed in ES cells	protein coding gene	GO:0007275	multicellular organism development	IEA
HESX1	current symbol	MGI:96071	Hesx1	homeobox gene expressed in ES cells	protein coding gene	GO:0035264	multicellular organism growth	IGI
HESX1	current symbol	MGI:96071	Hesx1	homeobox gene expressed in ES cells	protein coding gene	GO:0000122	negative regulation of transcription by RNA polymerase II	IDA
HESX1	current symbol	MGI:96071	Hesx1	homeobox gene expressed in ES cells	protein coding gene	GO:0000122	negative regulation of transcription by RNA polymerase II	ISO
HESX1	current symbol	MGI:96071	Hesx1	homeobox gene expressed in ES cells	protein coding gene	GO:0045892	negative regulation of transcription, DNA-templated	IDA
HESX1	current symbol	MGI:96071	Hesx1	homeobox gene expressed in ES cells	protein coding gene	GO:0043584	nose development	IMP
HESX1	current symbol	MGI:96071	Hesx1	homeobox gene expressed in ES cells	protein coding gene	GO:0005634	nucleus	IBA
HESX1	current symbol	MGI:96071	Hesx1	homeobox gene expressed in ES cells	protein coding gene	GO:0005634	nucleus	IDA
HESX1	current symbol	MGI:96071	Hesx1	homeobox gene expressed in ES cells	protein coding gene	GO:0005634	nucleus	ISO
HESX1	current symbol	MGI:96071	Hesx1	homeobox gene expressed in ES cells	protein coding gene	GO:0030916	otic vesicle formation	IMP
HESX1	current symbol	MGI:96071	Hesx1	homeobox gene expressed in ES cells	protein coding gene	GO:0021983	pituitary gland development	IBA
HESX1	current symbol	MGI:96071	Hesx1	homeobox gene expressed in ES cells	protein coding gene	GO:0021983	pituitary gland development	IGI
HESX1	current symbol	MGI:96071	Hesx1	homeobox gene expressed in ES cells	protein coding gene	GO:0021983	pituitary gland development	IMP
HESX1	current symbol	MGI:96071	Hesx1	homeobox gene expressed in ES cells	protein coding gene	GO:0021983	pituitary gland development	ISO
HESX1	current symbol	MGI:96071	Hesx1	homeobox gene expressed in ES cells	protein coding gene	GO:0005515	protein binding	IPI
HESX1	current symbol	MGI:96071	Hesx1	homeobox gene expressed in ES cells	protein coding gene	GO:0008022	protein C-terminus binding	IPI
HESX1	current symbol	MGI:96071	Hesx1	homeobox gene expressed in ES cells	protein coding gene	GO:0042803	protein homodimerization activity	IDA
HESX1	current symbol	MGI:96071	Hesx1	homeobox gene expressed in ES cells	protein coding gene	GO:0047485	protein N-terminus binding	IPI
HESX1	current symbol	MGI:96071	Hesx1	homeobox gene expressed in ES cells	protein coding gene	GO:0045995	regulation of embryonic development	IMP
HESX1	current symbol	MGI:96071	Hesx1	homeobox gene expressed in ES cells	protein coding gene	GO:0006357	regulation of transcription by RNA polymerase II	IBA
HESX1	current symbol	MGI:96071	Hesx1	homeobox gene expressed in ES cells	protein coding gene	GO:0006355	regulation of transcription, DNA-templated	IEA
HESX1	current symbol	MGI:96071	Hesx1	homeobox gene expressed in ES cells	protein coding gene	GO:0000978	RNA polymerase II cis-regulatory region sequence-specific DNA binding	IBA
HESX1	current symbol	MGI:96071	Hesx1	homeobox gene expressed in ES cells	protein coding gene	GO:0000978	RNA polymerase II cis-regulatory region sequence-specific DNA binding	IDA
HESX1	current symbol	MGI:96071	Hesx1	homeobox gene expressed in ES cells	protein coding gene	GO:0000978	RNA polymerase II cis-regulatory region sequence-specific DNA binding	ISO
HESX1	current symbol	MGI:96071	Hesx1	homeobox gene expressed in ES cells	protein coding gene	GO:0000977	RNA polymerase II transcription regulatory region sequence-specific DNA binding	IDA
HESX1	current symbol	MGI:96071	Hesx1	homeobox gene expressed in ES cells	protein coding gene	GO:0000977	RNA polymerase II transcription regulatory region sequence-specific DNA binding	ISO
HESX1	current symbol	MGI:96071	Hesx1	homeobox gene expressed in ES cells	protein coding gene	GO:0043565	sequence-specific DNA binding	IDA
HESX1	current symbol	MGI:96071	Hesx1	homeobox gene expressed in ES cells	protein coding gene	GO:1990837	sequence-specific double-stranded DNA binding	IMP
HESX1	current symbol	MGI:96071	Hesx1	homeobox gene expressed in ES cells	protein coding gene	GO:1990837	sequence-specific double-stranded DNA binding	ISO
HESX1	current symbol	MGI:96071	Hesx1	homeobox gene expressed in ES cells	protein coding gene	GO:0048863	stem cell differentiation	IMP
HESX1	current symbol	MGI:96071	Hesx1	homeobox gene expressed in ES cells	protein coding gene	GO:0019827	stem cell population maintenance	IMP
HESX1	current symbol	MGI:96071	Hesx1	homeobox gene expressed in ES cells	protein coding gene	GO:0030878	thyroid gland development	IGI
HESX1	current symbol	MGI:96071	Hesx1	homeobox gene expressed in ES cells	protein coding gene	GO:0016055	Wnt signaling pathway	IDA
HIBADH	current symbol	MGI:1889802	Hibadh	3-hydroxyisobutyrate dehydrogenase	protein coding gene	GO:0008442	3-hydroxyisobutyrate dehydrogenase activity	IBA
HIBADH	current symbol	MGI:1889802	Hibadh	3-hydroxyisobutyrate dehydrogenase	protein coding gene	GO:0008442	3-hydroxyisobutyrate dehydrogenase activity	ISO
HIBADH	current symbol	MGI:1889802	Hibadh	3-hydroxyisobutyrate dehydrogenase	protein coding gene	GO:0009083	branched-chain amino acid catabolic process	IEA
HIBADH	current symbol	MGI:1889802	Hibadh	3-hydroxyisobutyrate dehydrogenase	protein coding gene	GO:0005739	mitochondrion	HDA
HIBADH	current symbol	MGI:1889802	Hibadh	3-hydroxyisobutyrate dehydrogenase	protein coding gene	GO:0005739	mitochondrion	IBA
HIBADH	current symbol	MGI:1889802	Hibadh	3-hydroxyisobutyrate dehydrogenase	protein coding gene	GO:0051287	NAD binding	IEA
HIBADH	current symbol	MGI:1889802	Hibadh	3-hydroxyisobutyrate dehydrogenase	protein coding gene	GO:0050661	NADP binding	IEA
HIBADH	current symbol	MGI:1889802	Hibadh	3-hydroxyisobutyrate dehydrogenase	protein coding gene	GO:0016491	oxidoreductase activity	IEA
HIBADH	current symbol	MGI:1889802	Hibadh	3-hydroxyisobutyrate dehydrogenase	protein coding gene	GO:0016616	oxidoreductase activity, acting on the CH-OH group of donors, NAD or NADP as acceptor	IBA
HIBADH	current symbol	MGI:1889802	Hibadh	3-hydroxyisobutyrate dehydrogenase	protein coding gene	GO:0006574	valine catabolic process	IBA
HIBADH	current symbol	MGI:1889802	Hibadh	3-hydroxyisobutyrate dehydrogenase	protein coding gene	GO:0006574	valine catabolic process	ISO
IFT43	current symbol	MGI:1923661	Ift43	intraflagellar transport 43	protein coding gene	GO:0042995	cell projection	IEA
IFT43	current symbol	MGI:1923661	Ift43	intraflagellar transport 43	protein coding gene	GO:0030030	cell projection organization	IEA
IFT43	current symbol	MGI:1923661	Ift43	intraflagellar transport 43	protein coding gene	GO:0034451	centriolar satellite	ISO
IFT43	current symbol	MGI:1923661	Ift43	intraflagellar transport 43	protein coding gene	GO:0005814	centriole	IDA
IFT43	current symbol	MGI:1923661	Ift43	intraflagellar transport 43	protein coding gene	GO:0005929	cilium	IBA
IFT43	current symbol	MGI:1923661	Ift43	intraflagellar transport 43	protein coding gene	GO:0005929	cilium	IC
IFT43	current symbol	MGI:1923661	Ift43	intraflagellar transport 43	protein coding gene	GO:0005929	cilium	IDA
IFT43	current symbol	MGI:1923661	Ift43	intraflagellar transport 43	protein coding gene	GO:0005929	cilium	ISO
IFT43	current symbol	MGI:1923661	Ift43	intraflagellar transport 43	protein coding gene	GO:0060271	cilium assembly	IC
IFT43	current symbol	MGI:1923661	Ift43	intraflagellar transport 43	protein coding gene	GO:0060271	cilium assembly	ISO
IFT43	current symbol	MGI:1923661	Ift43	intraflagellar transport 43	protein coding gene	GO:0005737	cytoplasm	IEA
IFT43	current symbol	MGI:1923661	Ift43	intraflagellar transport 43	protein coding gene	GO:0005856	cytoskeleton	IEA
IFT43	current symbol	MGI:1923661	Ift43	intraflagellar transport 43	protein coding gene	GO:0035721	intraciliary retrograde transport	IBA
IFT43	current symbol	MGI:1923661	Ift43	intraflagellar transport 43	protein coding gene	GO:0035721	intraciliary retrograde transport	IC
IFT43	current symbol	MGI:1923661	Ift43	intraflagellar transport 43	protein coding gene	GO:0035721	intraciliary retrograde transport	ISO
IFT43	current symbol	MGI:1923661	Ift43	intraflagellar transport 43	protein coding gene	GO:0030991	intraciliary transport particle A	IBA
IFT43	current symbol	MGI:1923661	Ift43	intraflagellar transport 43	protein coding gene	GO:0030991	intraciliary transport particle A	IDA
IFT43	current symbol	MGI:1923661	Ift43	intraflagellar transport 43	protein coding gene	GO:0030991	intraciliary transport particle A	ISO
IFT43	current symbol	MGI:1923661	Ift43	intraflagellar transport 43	protein coding gene	GO:0015630	microtubule cytoskeleton	ISO
IFT43	current symbol	MGI:1923661	Ift43	intraflagellar transport 43	protein coding gene	GO:0003674	molecular_function	ND
IGHV1OR15-3		No associated gene
INPP5D	current symbol	MGI:107357	Inpp5d	inositol polyphosphate-5-phosphatase D	protein coding gene	GO:0005884	actin filament	ISO
INPP5D	current symbol	MGI:107357	Inpp5d	inositol polyphosphate-5-phosphatase D	protein coding gene	GO:0006915	apoptotic process	IEA
INPP5D	current symbol	MGI:107357	Inpp5d	inositol polyphosphate-5-phosphatase D	protein coding gene	GO:0003824	catalytic activity	IEA
INPP5D	current symbol	MGI:107357	Inpp5d	inositol polyphosphate-5-phosphatase D	protein coding gene	GO:0030863	cortical cytoskeleton	ISO
INPP5D	current symbol	MGI:107357	Inpp5d	inositol polyphosphate-5-phosphatase D	protein coding gene	GO:0005737	cytoplasm	IEA
INPP5D	current symbol	MGI:107357	Inpp5d	inositol polyphosphate-5-phosphatase D	protein coding gene	GO:0005856	cytoskeleton	IEA
INPP5D	current symbol	MGI:107357	Inpp5d	inositol polyphosphate-5-phosphatase D	protein coding gene	GO:0005829	cytosol	IBA
INPP5D	current symbol	MGI:107357	Inpp5d	inositol polyphosphate-5-phosphatase D	protein coding gene	GO:0005829	cytosol	ISO
INPP5D	current symbol	MGI:107357	Inpp5d	inositol polyphosphate-5-phosphatase D	protein coding gene	GO:0008340	determination of adult lifespan	IMP
INPP5D	current symbol	MGI:107357	Inpp5d	inositol polyphosphate-5-phosphatase D	protein coding gene	GO:0016787	hydrolase activity	IEA
INPP5D	current symbol	MGI:107357	Inpp5d	inositol polyphosphate-5-phosphatase D	protein coding gene	GO:0002376	immune system process	IEA
INPP5D	current symbol	MGI:107357	Inpp5d	inositol polyphosphate-5-phosphatase D	protein coding gene	GO:0016064	immunoglobulin mediated immune response	IMP
INPP5D	current symbol	MGI:107357	Inpp5d	inositol polyphosphate-5-phosphatase D	protein coding gene	GO:0052659	inositol-1,3,4,5-tetrakisphosphate 5-phosphatase activity	IEA
INPP5D	current symbol	MGI:107357	Inpp5d	inositol polyphosphate-5-phosphatase D	protein coding gene	GO:0052658	inositol-1,4,5-trisphosphate 5-phosphatase activity	IEA
INPP5D	current symbol	MGI:107357	Inpp5d	inositol polyphosphate-5-phosphatase D	protein coding gene	GO:0030487	inositol-4,5-bisphosphate 5-phosphatase activity	ISO
INPP5D	current symbol	MGI:107357	Inpp5d	inositol polyphosphate-5-phosphatase D	protein coding gene	GO:0004445	inositol-polyphosphate 5-phosphatase activity	IBA
INPP5D	current symbol	MGI:107357	Inpp5d	inositol polyphosphate-5-phosphatase D	protein coding gene	GO:0004445	inositol-polyphosphate 5-phosphatase activity	IDA
INPP5D	current symbol	MGI:107357	Inpp5d	inositol polyphosphate-5-phosphatase D	protein coding gene	GO:0035556	intracellular signal transduction	IMP
INPP5D	current symbol	MGI:107357	Inpp5d	inositol polyphosphate-5-phosphatase D	protein coding gene	GO:0006629	lipid metabolic process	IEA
INPP5D	current symbol	MGI:107357	Inpp5d	inositol polyphosphate-5-phosphatase D	protein coding gene	GO:0016020	membrane	IEA
INPP5D	current symbol	MGI:107357	Inpp5d	inositol polyphosphate-5-phosphatase D	protein coding gene	GO:0050869	negative regulation of B cell activation	IMP
INPP5D	current symbol	MGI:107357	Inpp5d	inositol polyphosphate-5-phosphatase D	protein coding gene	GO:0030889	negative regulation of B cell proliferation	IMP
INPP5D	current symbol	MGI:107357	Inpp5d	inositol polyphosphate-5-phosphatase D	protein coding gene	GO:0045779	negative regulation of bone resorption	IBA
INPP5D	current symbol	MGI:107357	Inpp5d	inositol polyphosphate-5-phosphatase D	protein coding gene	GO:0045779	negative regulation of bone resorption	IMP
INPP5D	current symbol	MGI:107357	Inpp5d	inositol polyphosphate-5-phosphatase D	protein coding gene	GO:0008285	negative regulation of cell population proliferation	IDA
INPP5D	current symbol	MGI:107357	Inpp5d	inositol polyphosphate-5-phosphatase D	protein coding gene	GO:0030853	negative regulation of granulocyte differentiation	IMP
INPP5D	current symbol	MGI:107357	Inpp5d	inositol polyphosphate-5-phosphatase D	protein coding gene	GO:0050777	negative regulation of immune response	IMP
INPP5D	current symbol	MGI:107357	Inpp5d	inositol polyphosphate-5-phosphatase D	protein coding gene	GO:0032715	negative regulation of interleukin-6 production	IMP
INPP5D	current symbol	MGI:107357	Inpp5d	inositol polyphosphate-5-phosphatase D	protein coding gene	GO:0045656	negative regulation of monocyte differentiation	IMP
INPP5D	current symbol	MGI:107357	Inpp5d	inositol polyphosphate-5-phosphatase D	protein coding gene	GO:0045659	negative regulation of neutrophil differentiation	IBA
INPP5D	current symbol	MGI:107357	Inpp5d	inositol polyphosphate-5-phosphatase D	protein coding gene	GO:0045659	negative regulation of neutrophil differentiation	IMP
INPP5D	current symbol	MGI:107357	Inpp5d	inositol polyphosphate-5-phosphatase D	protein coding gene	GO:0045671	negative regulation of osteoclast differentiation	IMP
INPP5D	current symbol	MGI:107357	Inpp5d	inositol polyphosphate-5-phosphatase D	protein coding gene	GO:0009968	negative regulation of signal transduction	IBA
INPP5D	current symbol	MGI:107357	Inpp5d	inositol polyphosphate-5-phosphatase D	protein coding gene	GO:0009968	negative regulation of signal transduction	IMP
INPP5D	current symbol	MGI:107357	Inpp5d	inositol polyphosphate-5-phosphatase D	protein coding gene	GO:0016791	phosphatase activity	IEA
INPP5D	current symbol	MGI:107357	Inpp5d	inositol polyphosphate-5-phosphatase D	protein coding gene	GO:0004439	phosphatidylinositol-4,5-bisphosphate 5-phosphatase activity	IEA
INPP5D	current symbol	MGI:107357	Inpp5d	inositol polyphosphate-5-phosphatase D	protein coding gene	GO:0046856	phosphatidylinositol dephosphorylation	IEA
INPP5D	current symbol	MGI:107357	Inpp5d	inositol polyphosphate-5-phosphatase D	protein coding gene	GO:0034594	phosphatidylinositol trisphosphate phosphatase activity	IDA
INPP5D	current symbol	MGI:107357	Inpp5d	inositol polyphosphate-5-phosphatase D	protein coding gene	GO:0005886	plasma membrane	ISO
INPP5D	current symbol	MGI:107357	Inpp5d	inositol polyphosphate-5-phosphatase D	protein coding gene	GO:0043065	positive regulation of apoptotic process	IMP
INPP5D	current symbol	MGI:107357	Inpp5d	inositol polyphosphate-5-phosphatase D	protein coding gene	GO:0045579	positive regulation of B cell differentiation	IBA
INPP5D	current symbol	MGI:107357	Inpp5d	inositol polyphosphate-5-phosphatase D	protein coding gene	GO:0045579	positive regulation of B cell differentiation	IMP
INPP5D	current symbol	MGI:107357	Inpp5d	inositol polyphosphate-5-phosphatase D	protein coding gene	GO:0045648	positive regulation of erythrocyte differentiation	IMP
INPP5D	current symbol	MGI:107357	Inpp5d	inositol polyphosphate-5-phosphatase D	protein coding gene	GO:0045621	positive regulation of lymphocyte differentiation	IMP
INPP5D	current symbol	MGI:107357	Inpp5d	inositol polyphosphate-5-phosphatase D	protein coding gene	GO:0005515	protein binding	IPI
INPP5D	current symbol	MGI:107357	Inpp5d	inositol polyphosphate-5-phosphatase D	protein coding gene	GO:0051425	PTB domain binding	IDA
INPP5D	current symbol	MGI:107357	Inpp5d	inositol polyphosphate-5-phosphatase D	protein coding gene	GO:0050776	regulation of immune response	IBA
INPP5D	current symbol	MGI:107357	Inpp5d	inositol polyphosphate-5-phosphatase D	protein coding gene	GO:0009966	regulation of signal transduction	IBA
INPP5D	current symbol	MGI:107357	Inpp5d	inositol polyphosphate-5-phosphatase D	protein coding gene	GO:0017124	SH3 domain binding	IDA
ITGAE	current symbol	MGI:1298377	Itgae	integrin alpha E, epithelial-associated	protein coding gene	GO:0007155	cell adhesion	IEA
ITGAE	current symbol	MGI:1298377	Itgae	integrin alpha E, epithelial-associated	protein coding gene	GO:0033627	cell adhesion mediated by integrin	IBA
ITGAE	current symbol	MGI:1298377	Itgae	integrin alpha E, epithelial-associated	protein coding gene	GO:0098609	cell-cell adhesion	IBA
ITGAE	current symbol	MGI:1298377	Itgae	integrin alpha E, epithelial-associated	protein coding gene	GO:0007160	cell-matrix adhesion	IBA
ITGAE	current symbol	MGI:1298377	Itgae	integrin alpha E, epithelial-associated	protein coding gene	GO:0009897	external side of plasma membrane	IBA
ITGAE	current symbol	MGI:1298377	Itgae	integrin alpha E, epithelial-associated	protein coding gene	GO:0009897	external side of plasma membrane	IDA
ITGAE	current symbol	MGI:1298377	Itgae	integrin alpha E, epithelial-associated	protein coding gene	GO:0016021	integral component of membrane	IEA
ITGAE	current symbol	MGI:1298377	Itgae	integrin alpha E, epithelial-associated	protein coding gene	GO:0005178	integrin binding	IBA
ITGAE	current symbol	MGI:1298377	Itgae	integrin alpha E, epithelial-associated	protein coding gene	GO:0008305	integrin complex	IBA
ITGAE	current symbol	MGI:1298377	Itgae	integrin alpha E, epithelial-associated	protein coding gene	GO:0007229	integrin-mediated signaling pathway	IBA
ITGAE	current symbol	MGI:1298377	Itgae	integrin alpha E, epithelial-associated	protein coding gene	GO:0016020	membrane	IEA
ITGAE	current symbol	MGI:1298377	Itgae	integrin alpha E, epithelial-associated	protein coding gene	GO:0046872	metal ion binding	IEA
KALRN	current symbol	MGI:2685385	Kalrn	kalirin, RhoGEF kinase	protein coding gene	GO:0008344	adult locomotory behavior	IMP
KALRN	current symbol	MGI:2685385	Kalrn	kalirin, RhoGEF kinase	protein coding gene	GO:0005524	ATP binding	IEA
KALRN	current symbol	MGI:2685385	Kalrn	kalirin, RhoGEF kinase	protein coding gene	GO:0007411	axon guidance	IBA
KALRN	current symbol	MGI:2685385	Kalrn	kalirin, RhoGEF kinase	protein coding gene	GO:0007409	axonogenesis	ISO
KALRN	current symbol	MGI:2685385	Kalrn	kalirin, RhoGEF kinase	protein coding gene	GO:0001662	behavioral fear response	IMP
KALRN	current symbol	MGI:2685385	Kalrn	kalirin, RhoGEF kinase	protein coding gene	GO:0048148	behavioral response to cocaine	IMP
KALRN	current symbol	MGI:2685385	Kalrn	kalirin, RhoGEF kinase	protein coding gene	GO:0061368	behavioral response to formalin induced pain	IMP
KALRN	current symbol	MGI:2685385	Kalrn	kalirin, RhoGEF kinase	protein coding gene	GO:0007417	central nervous system development	IEA
KALRN	current symbol	MGI:2685385	Kalrn	kalirin, RhoGEF kinase	protein coding gene	GO:0005737	cytoplasm	IBA
KALRN	current symbol	MGI:2685385	Kalrn	kalirin, RhoGEF kinase	protein coding gene	GO:0005856	cytoskeleton	IEA
KALRN	current symbol	MGI:2685385	Kalrn	kalirin, RhoGEF kinase	protein coding gene	GO:0005829	cytosol	ISO
KALRN	current symbol	MGI:2685385	Kalrn	kalirin, RhoGEF kinase	protein coding gene	GO:0019899	enzyme binding	ISO
KALRN	current symbol	MGI:2685385	Kalrn	kalirin, RhoGEF kinase	protein coding gene	GO:0019898	extrinsic component of membrane	IBA
KALRN	current symbol	MGI:2685385	Kalrn	kalirin, RhoGEF kinase	protein coding gene	GO:0098978	glutamatergic synapse	ISO
KALRN	current symbol	MGI:2685385	Kalrn	kalirin, RhoGEF kinase	protein coding gene	GO:0005085	guanyl-nucleotide exchange factor activity	IBA
KALRN	current symbol	MGI:2685385	Kalrn	kalirin, RhoGEF kinase	protein coding gene	GO:0005085	guanyl-nucleotide exchange factor activity	IDA
KALRN	current symbol	MGI:2685385	Kalrn	kalirin, RhoGEF kinase	protein coding gene	GO:0005085	guanyl-nucleotide exchange factor activity	ISO
KALRN	current symbol	MGI:2685385	Kalrn	kalirin, RhoGEF kinase	protein coding gene	GO:0046959	habituation	IMP
KALRN	current symbol	MGI:2685385	Kalrn	kalirin, RhoGEF kinase	protein coding gene	GO:0035556	intracellular signal transduction	IBA
KALRN	current symbol	MGI:2685385	Kalrn	kalirin, RhoGEF kinase	protein coding gene	GO:0035556	intracellular signal transduction	ISO
KALRN	current symbol	MGI:2685385	Kalrn	kalirin, RhoGEF kinase	protein coding gene	GO:0016301	kinase activity	IEA
KALRN	current symbol	MGI:2685385	Kalrn	kalirin, RhoGEF kinase	protein coding gene	GO:0007595	lactation	IMP
KALRN	current symbol	MGI:2685385	Kalrn	kalirin, RhoGEF kinase	protein coding gene	GO:0042711	maternal behavior	IMP
KALRN	current symbol	MGI:2685385	Kalrn	kalirin, RhoGEF kinase	protein coding gene	GO:0060137	maternal process involved in parturition	IMP
KALRN	current symbol	MGI:2685385	Kalrn	kalirin, RhoGEF kinase	protein coding gene	GO:0007613	memory	IMP
KALRN	current symbol	MGI:2685385	Kalrn	kalirin, RhoGEF kinase	protein coding gene	GO:0046872	metal ion binding	IEA
KALRN	current symbol	MGI:2685385	Kalrn	kalirin, RhoGEF kinase	protein coding gene	GO:0098885	modification of postsynaptic actin cytoskeleton	ISO
KALRN	current symbol	MGI:2685385	Kalrn	kalirin, RhoGEF kinase	protein coding gene	GO:0060125	negative regulation of growth hormone secretion	IMP
KALRN	current symbol	MGI:2685385	Kalrn	kalirin, RhoGEF kinase	protein coding gene	GO:0007399	nervous system development	ISO
KALRN	current symbol	MGI:2685385	Kalrn	kalirin, RhoGEF kinase	protein coding gene	GO:0007528	neuromuscular junction development	IMP
KALRN	current symbol	MGI:2685385	Kalrn	kalirin, RhoGEF kinase	protein coding gene	GO:0043025	neuronal cell body	ISO
KALRN	current symbol	MGI:2685385	Kalrn	kalirin, RhoGEF kinase	protein coding gene	GO:0043005	neuron projection	ISO
KALRN	current symbol	MGI:2685385	Kalrn	kalirin, RhoGEF kinase	protein coding gene	GO:0099645	neurotransmitter receptor localization to postsynaptic specialization membrane	ISO
KALRN	current symbol	MGI:2685385	Kalrn	kalirin, RhoGEF kinase	protein coding gene	GO:0098989	NMDA selective glutamate receptor signaling pathway	ISO
KALRN	current symbol	MGI:2685385	Kalrn	kalirin, RhoGEF kinase	protein coding gene	GO:0005654	nucleoplasm	ISO
KALRN	current symbol	MGI:2685385	Kalrn	kalirin, RhoGEF kinase	protein coding gene	GO:0000166	nucleotide binding	IEA
KALRN	current symbol	MGI:2685385	Kalrn	kalirin, RhoGEF kinase	protein coding gene	GO:0048471	perinuclear region of cytoplasm	ISO
KALRN	current symbol	MGI:2685385	Kalrn	kalirin, RhoGEF kinase	protein coding gene	GO:0016310	phosphorylation	IEA
KALRN	current symbol	MGI:2685385	Kalrn	kalirin, RhoGEF kinase	protein coding gene	GO:0060999	positive regulation of dendritic spine development	IGI
KALRN	current symbol	MGI:2685385	Kalrn	kalirin, RhoGEF kinase	protein coding gene	GO:0060999	positive regulation of dendritic spine development	IMP
KALRN	current symbol	MGI:2685385	Kalrn	kalirin, RhoGEF kinase	protein coding gene	GO:0061003	positive regulation of dendritic spine morphogenesis	IMP
KALRN	current symbol	MGI:2685385	Kalrn	kalirin, RhoGEF kinase	protein coding gene	GO:0043547	positive regulation of GTPase activity	IMP
KALRN	current symbol	MGI:2685385	Kalrn	kalirin, RhoGEF kinase	protein coding gene	GO:1900273	positive regulation of long-term synaptic potentiation	IMP
KALRN	current symbol	MGI:2685385	Kalrn	kalirin, RhoGEF kinase	protein coding gene	GO:0014069	postsynaptic density	IBA
KALRN	current symbol	MGI:2685385	Kalrn	kalirin, RhoGEF kinase	protein coding gene	GO:0014069	postsynaptic density	IDA
KALRN	current symbol	MGI:2685385	Kalrn	kalirin, RhoGEF kinase	protein coding gene	GO:0014069	postsynaptic density	ISO
KALRN	current symbol	MGI:2685385	Kalrn	kalirin, RhoGEF kinase	protein coding gene	GO:0098793	presynapse	ISO
KALRN	current symbol	MGI:2685385	Kalrn	kalirin, RhoGEF kinase	protein coding gene	GO:0005515	protein binding	IPI
KALRN	current symbol	MGI:2685385	Kalrn	kalirin, RhoGEF kinase	protein coding gene	GO:0004672	protein kinase activity	IEA
KALRN	current symbol	MGI:2685385	Kalrn	kalirin, RhoGEF kinase	protein coding gene	GO:0006468	protein phosphorylation	IEA
KALRN	current symbol	MGI:2685385	Kalrn	kalirin, RhoGEF kinase	protein coding gene	GO:0004674	protein serine/threonine kinase activity	IEA
KALRN	current symbol	MGI:2685385	Kalrn	kalirin, RhoGEF kinase	protein coding gene	GO:0050773	regulation of dendrite development	ISO
KALRN	current symbol	MGI:2685385	Kalrn	kalirin, RhoGEF kinase	protein coding gene	GO:1905274	regulation of modification of postsynaptic actin cytoskeleton	ISO
KALRN	current symbol	MGI:2685385	Kalrn	kalirin, RhoGEF kinase	protein coding gene	GO:0048168	regulation of neuronal synaptic plasticity	IGI
KALRN	current symbol	MGI:2685385	Kalrn	kalirin, RhoGEF kinase	protein coding gene	GO:0048168	regulation of neuronal synaptic plasticity	IMP
KALRN	current symbol	MGI:2685385	Kalrn	kalirin, RhoGEF kinase	protein coding gene	GO:0098696	regulation of neurotransmitter receptor localization to postsynaptic specialization membrane	ISO
KALRN	current symbol	MGI:2685385	Kalrn	kalirin, RhoGEF kinase	protein coding gene	GO:1903076	regulation of protein localization to plasma membrane	IMP
KALRN	current symbol	MGI:2685385	Kalrn	kalirin, RhoGEF kinase	protein coding gene	GO:0051966	regulation of synaptic transmission, glutamatergic	IMP
KALRN	current symbol	MGI:2685385	Kalrn	kalirin, RhoGEF kinase	protein coding gene	GO:0009612	response to mechanical stimulus	IMP
KALRN	current symbol	MGI:2685385	Kalrn	kalirin, RhoGEF kinase	protein coding gene	GO:0007266	Rho protein signal transduction	IDA
KALRN	current symbol	MGI:2685385	Kalrn	kalirin, RhoGEF kinase	protein coding gene	GO:0014909	smooth muscle cell migration	IDA
KALRN	current symbol	MGI:2685385	Kalrn	kalirin, RhoGEF kinase	protein coding gene	GO:0048659	smooth muscle cell proliferation	IDA
KALRN	current symbol	MGI:2685385	Kalrn	kalirin, RhoGEF kinase	protein coding gene	GO:0035176	social behavior	IMP
KALRN	current symbol	MGI:2685385	Kalrn	kalirin, RhoGEF kinase	protein coding gene	GO:0016740	transferase activity	IEA
KANSL1L	current symbol	MGI:1915941	Kansl1l	KAT8 regulatory NSL complex subunit 1-like	protein coding gene	GO:0008150	biological_process	ND
KANSL1L	current symbol	MGI:1915941	Kansl1l	KAT8 regulatory NSL complex subunit 1-like	protein coding gene	GO:0035035	histone acetyltransferase binding	IBA
KANSL1L	current symbol	MGI:1915941	Kansl1l	KAT8 regulatory NSL complex subunit 1-like	protein coding gene	GO:0000123	histone acetyltransferase complex	IEA
KANSL1L	current symbol	MGI:1915941	Kansl1l	KAT8 regulatory NSL complex subunit 1-like	protein coding gene	GO:0044545	NSL complex	IBA
KCNIP4	current symbol	MGI:1933131	Kcnip4	Kv channel interacting protein 4	protein coding gene	GO:0005509	calcium ion binding	IBA
KCNIP4	current symbol	MGI:1933131	Kcnip4	Kv channel interacting protein 4	protein coding gene	GO:0005509	calcium ion binding	IDA
KCNIP4	current symbol	MGI:1933131	Kcnip4	Kv channel interacting protein 4	protein coding gene	GO:0005509	calcium ion binding	ISO
KCNIP4	current symbol	MGI:1933131	Kcnip4	Kv channel interacting protein 4	protein coding gene	GO:0005737	cytoplasm	ISO
KCNIP4	current symbol	MGI:1933131	Kcnip4	Kv channel interacting protein 4	protein coding gene	GO:0005829	cytosol	ISO
KCNIP4	current symbol	MGI:1933131	Kcnip4	Kv channel interacting protein 4	protein coding gene	GO:0030425	dendrite	ISO
KCNIP4	current symbol	MGI:1933131	Kcnip4	Kv channel interacting protein 4	protein coding gene	GO:0006811	ion transport	IEA
KCNIP4	current symbol	MGI:1933131	Kcnip4	Kv channel interacting protein 4	protein coding gene	GO:0016020	membrane	ISO
KCNIP4	current symbol	MGI:1933131	Kcnip4	Kv channel interacting protein 4	protein coding gene	GO:0046872	metal ion binding	IEA
KCNIP4	current symbol	MGI:1933131	Kcnip4	Kv channel interacting protein 4	protein coding gene	GO:0043025	neuronal cell body	ISO
KCNIP4	current symbol	MGI:1933131	Kcnip4	Kv channel interacting protein 4	protein coding gene	GO:0005886	plasma membrane	ISO
KCNIP4	current symbol	MGI:1933131	Kcnip4	Kv channel interacting protein 4	protein coding gene	GO:0005267	potassium channel activity	IEA
KCNIP4	current symbol	MGI:1933131	Kcnip4	Kv channel interacting protein 4	protein coding gene	GO:0015459	potassium channel regulator activity	IBA
KCNIP4	current symbol	MGI:1933131	Kcnip4	Kv channel interacting protein 4	protein coding gene	GO:0015459	potassium channel regulator activity	IMP
KCNIP4	current symbol	MGI:1933131	Kcnip4	Kv channel interacting protein 4	protein coding gene	GO:0015459	potassium channel regulator activity	ISO
KCNIP4	current symbol	MGI:1933131	Kcnip4	Kv channel interacting protein 4	protein coding gene	GO:0071805	potassium ion transmembrane transport	IEA
KCNIP4	current symbol	MGI:1933131	Kcnip4	Kv channel interacting protein 4	protein coding gene	GO:0006813	potassium ion transport	IEA
KCNIP4	current symbol	MGI:1933131	Kcnip4	Kv channel interacting protein 4	protein coding gene	GO:0072659	protein localization to plasma membrane	ISO
KCNIP4	current symbol	MGI:1933131	Kcnip4	Kv channel interacting protein 4	protein coding gene	GO:0034765	regulation of ion transmembrane transport	IEA
KCNIP4	current symbol	MGI:1933131	Kcnip4	Kv channel interacting protein 4	protein coding gene	GO:1901379	regulation of potassium ion transmembrane transport	IBA
KCNIP4	current symbol	MGI:1933131	Kcnip4	Kv channel interacting protein 4	protein coding gene	GO:1901379	regulation of potassium ion transmembrane transport	IMP
KCNIP4	current symbol	MGI:1933131	Kcnip4	Kv channel interacting protein 4	protein coding gene	GO:1901379	regulation of potassium ion transmembrane transport	ISO
KCNIP4	current symbol	MGI:1933131	Kcnip4	Kv channel interacting protein 4	protein coding gene	GO:0005244	voltage-gated ion channel activity	IEA
KCNIP4	current symbol	MGI:1933131	Kcnip4	Kv channel interacting protein 4	protein coding gene	GO:0008076	voltage-gated potassium channel complex	IBA
KCNIP4	current symbol	MGI:1933131	Kcnip4	Kv channel interacting protein 4	protein coding gene	GO:0008076	voltage-gated potassium channel complex	IDA
KCNIP4	current symbol	MGI:1933131	Kcnip4	Kv channel interacting protein 4	protein coding gene	GO:0008076	voltage-gated potassium channel complex	ISO
KCNK10	current symbol	MGI:1919508	Kcnk10	potassium channel, subfamily K, member 10	protein coding gene	GO:0005887	integral component of plasma membrane	IBA
KCNK10	current symbol	MGI:1919508	Kcnk10	potassium channel, subfamily K, member 10	protein coding gene	GO:0015271	outward rectifier potassium channel activity	IBA
KCNK10	current symbol	MGI:1919508	Kcnk10	potassium channel, subfamily K, member 10	protein coding gene	GO:0005886	plasma membrane	ISO
KCNK10	current symbol	MGI:1919508	Kcnk10	potassium channel, subfamily K, member 10	protein coding gene	GO:0005267	potassium channel activity	ISO
KCNK10	current symbol	MGI:1919508	Kcnk10	potassium channel, subfamily K, member 10	protein coding gene	GO:0022841	potassium ion leak channel activity	IBA
KCNK10	current symbol	MGI:1919508	Kcnk10	potassium channel, subfamily K, member 10	protein coding gene	GO:0071805	potassium ion transmembrane transport	IBA
KCNK10	current symbol	MGI:1919508	Kcnk10	potassium channel, subfamily K, member 10	protein coding gene	GO:0030322	stabilization of membrane potential	IBA
KCNK13	current symbol	MGI:2384976	Kcnk13	potassium channel, subfamily K, member 13	protein coding gene	GO:0016021	integral component of membrane	IEA
KCNK13	current symbol	MGI:2384976	Kcnk13	potassium channel, subfamily K, member 13	protein coding gene	GO:0005887	integral component of plasma membrane	IBA
KCNK13	current symbol	MGI:2384976	Kcnk13	potassium channel, subfamily K, member 13	protein coding gene	GO:0006811	ion transport	IEA
KCNK13	current symbol	MGI:2384976	Kcnk13	potassium channel, subfamily K, member 13	protein coding gene	GO:0016020	membrane	IEA
KCNK13	current symbol	MGI:2384976	Kcnk13	potassium channel, subfamily K, member 13	protein coding gene	GO:0015271	outward rectifier potassium channel activity	IBA
KCNK13	current symbol	MGI:2384976	Kcnk13	potassium channel, subfamily K, member 13	protein coding gene	GO:0005267	potassium channel activity	IEA
KCNK13	current symbol	MGI:2384976	Kcnk13	potassium channel, subfamily K, member 13	protein coding gene	GO:0022841	potassium ion leak channel activity	IBA
KCNK13	current symbol	MGI:2384976	Kcnk13	potassium channel, subfamily K, member 13	protein coding gene	GO:0071805	potassium ion transmembrane transport	IBA
KCNK13	current symbol	MGI:2384976	Kcnk13	potassium channel, subfamily K, member 13	protein coding gene	GO:0006813	potassium ion transport	IEA
KCNK13	current symbol	MGI:2384976	Kcnk13	potassium channel, subfamily K, member 13	protein coding gene	GO:0034765	regulation of ion transmembrane transport	IEA
KCNK13	current symbol	MGI:2384976	Kcnk13	potassium channel, subfamily K, member 13	protein coding gene	GO:0030322	stabilization of membrane potential	IBA
KCNK13	current symbol	MGI:2384976	Kcnk13	potassium channel, subfamily K, member 13	protein coding gene	GO:0005244	voltage-gated ion channel activity	IEA
KCNQ1	current symbol	MGI:108083	Kcnq1	potassium voltage-gated channel, subfamily Q, member 1	protein coding gene	GO:0071875	adrenergic receptor signaling pathway	IMP
KCNQ1	current symbol	MGI:108083	Kcnq1	potassium voltage-gated channel, subfamily Q, member 1	protein coding gene	GO:0045177	apical part of cell	IDA
KCNQ1	current symbol	MGI:108083	Kcnq1	potassium voltage-gated channel, subfamily Q, member 1	protein coding gene	GO:0016324	apical plasma membrane	IDA
KCNQ1	current symbol	MGI:108083	Kcnq1	potassium voltage-gated channel, subfamily Q, member 1	protein coding gene	GO:0086014	atrial cardiac muscle cell action potential	ISO
KCNQ1	current symbol	MGI:108083	Kcnq1	potassium voltage-gated channel, subfamily Q, member 1	protein coding gene	GO:0060117	auditory receptor cell development	IMP
KCNQ1	current symbol	MGI:108083	Kcnq1	potassium voltage-gated channel, subfamily Q, member 1	protein coding gene	GO:1990794	basolateral part of cell	IDA
KCNQ1	current symbol	MGI:108083	Kcnq1	potassium voltage-gated channel, subfamily Q, member 1	protein coding gene	GO:0016323	basolateral plasma membrane	ISO
KCNQ1	current symbol	MGI:108083	Kcnq1	potassium voltage-gated channel, subfamily Q, member 1	protein coding gene	GO:0005516	calmodulin binding	IBA
KCNQ1	current symbol	MGI:108083	Kcnq1	potassium voltage-gated channel, subfamily Q, member 1	protein coding gene	GO:0005516	calmodulin binding	ISO
KCNQ1	current symbol	MGI:108083	Kcnq1	potassium voltage-gated channel, subfamily Q, member 1	protein coding gene	GO:0061337	cardiac conduction	IMP
KCNQ1	current symbol	MGI:108083	Kcnq1	potassium voltage-gated channel, subfamily Q, member 1	protein coding gene	GO:0060048	cardiac muscle contraction	IMP
KCNQ1	current symbol	MGI:108083	Kcnq1	potassium voltage-gated channel, subfamily Q, member 1	protein coding gene	GO:0060048	cardiac muscle contraction	ISO
KCNQ1	current symbol	MGI:108083	Kcnq1	potassium voltage-gated channel, subfamily Q, member 1	protein coding gene	GO:0009986	cell surface	IDA
KCNQ1	current symbol	MGI:108083	Kcnq1	potassium voltage-gated channel, subfamily Q, member 1	protein coding gene	GO:0030644	cellular chloride ion homeostasis	IDA
KCNQ1	current symbol	MGI:108083	Kcnq1	potassium voltage-gated channel, subfamily Q, member 1	protein coding gene	GO:0030644	cellular chloride ion homeostasis	IMP
KCNQ1	current symbol	MGI:108083	Kcnq1	potassium voltage-gated channel, subfamily Q, member 1	protein coding gene	GO:0071320	cellular response to cAMP	ISO
KCNQ1	current symbol	MGI:108083	Kcnq1	potassium voltage-gated channel, subfamily Q, member 1	protein coding gene	GO:0071872	cellular response to epinephrine stimulus	IMP
KCNQ1	current symbol	MGI:108083	Kcnq1	potassium voltage-gated channel, subfamily Q, member 1	protein coding gene	GO:0071466	cellular response to xenobiotic stimulus	ISO
KCNQ1	current symbol	MGI:108083	Kcnq1	potassium voltage-gated channel, subfamily Q, member 1	protein coding gene	GO:0055064	chloride ion homeostasis	IMP
KCNQ1	current symbol	MGI:108083	Kcnq1	potassium voltage-gated channel, subfamily Q, member 1	protein coding gene	GO:0097546	ciliary base	IDA
KCNQ1	current symbol	MGI:108083	Kcnq1	potassium voltage-gated channel, subfamily Q, member 1	protein coding gene	GO:0072359	circulatory system development	IMP
KCNQ1	current symbol	MGI:108083	Kcnq1	potassium voltage-gated channel, subfamily Q, member 1	protein coding gene	GO:0090102	cochlea development	IMP
KCNQ1	current symbol	MGI:108083	Kcnq1	potassium voltage-gated channel, subfamily Q, member 1	protein coding gene	GO:0035934	corticosterone secretion	IMP
KCNQ1	current symbol	MGI:108083	Kcnq1	potassium voltage-gated channel, subfamily Q, member 1	protein coding gene	GO:0005737	cytoplasm	IDA
KCNQ1	current symbol	MGI:108083	Kcnq1	potassium voltage-gated channel, subfamily Q, member 1	protein coding gene	GO:0005737	cytoplasm	ISO
KCNQ1	current symbol	MGI:108083	Kcnq1	potassium voltage-gated channel, subfamily Q, member 1	protein coding gene	GO:0031410	cytoplasmic vesicle	IEA
KCNQ1	current symbol	MGI:108083	Kcnq1	potassium voltage-gated channel, subfamily Q, member 1	protein coding gene	GO:0030659	cytoplasmic vesicle membrane	ISO
KCNQ1	current symbol	MGI:108083	Kcnq1	potassium voltage-gated channel, subfamily Q, member 1	protein coding gene	GO:0005251	delayed rectifier potassium channel activity	IBA
KCNQ1	current symbol	MGI:108083	Kcnq1	potassium voltage-gated channel, subfamily Q, member 1	protein coding gene	GO:0005251	delayed rectifier potassium channel activity	ISO
KCNQ1	current symbol	MGI:108083	Kcnq1	potassium voltage-gated channel, subfamily Q, member 1	protein coding gene	GO:0005251	delayed rectifier potassium channel activity	ISO
KCNQ1	current symbol	MGI:108083	Kcnq1	potassium voltage-gated channel, subfamily Q, member 1	protein coding gene	GO:0050910	detection of mechanical stimulus involved in sensory perception of sound	IMP
KCNQ1	current symbol	MGI:108083	Kcnq1	potassium voltage-gated channel, subfamily Q, member 1	protein coding gene	GO:0005769	early endosome	ISO
KCNQ1	current symbol	MGI:108083	Kcnq1	potassium voltage-gated channel, subfamily Q, member 1	protein coding gene	GO:0005769	early endosome	ISO
KCNQ1	current symbol	MGI:108083	Kcnq1	potassium voltage-gated channel, subfamily Q, member 1	protein coding gene	GO:0005783	endoplasmic reticulum	ISO
KCNQ1	current symbol	MGI:108083	Kcnq1	potassium voltage-gated channel, subfamily Q, member 1	protein coding gene	GO:0005783	endoplasmic reticulum	ISO
KCNQ1	current symbol	MGI:108083	Kcnq1	potassium voltage-gated channel, subfamily Q, member 1	protein coding gene	GO:0005768	endosome	IEA
KCNQ1	current symbol	MGI:108083	Kcnq1	potassium voltage-gated channel, subfamily Q, member 1	protein coding gene	GO:0030218	erythrocyte differentiation	IMP
KCNQ1	current symbol	MGI:108083	Kcnq1	potassium voltage-gated channel, subfamily Q, member 1	protein coding gene	GO:0001696	gastric acid secretion	IMP
KCNQ1	current symbol	MGI:108083	Kcnq1	potassium voltage-gated channel, subfamily Q, member 1	protein coding gene	GO:0001698	gastrin-induced gastric acid secretion	IMP
KCNQ1	current symbol	MGI:108083	Kcnq1	potassium voltage-gated channel, subfamily Q, member 1	protein coding gene	GO:0010467	gene expression	IMP
KCNQ1	current symbol	MGI:108083	Kcnq1	potassium voltage-gated channel, subfamily Q, member 1	protein coding gene	GO:0006006	glucose metabolic process	IMP
KCNQ1	current symbol	MGI:108083	Kcnq1	potassium voltage-gated channel, subfamily Q, member 1	protein coding gene	GO:0007507	heart development	IMP
KCNQ1	current symbol	MGI:108083	Kcnq1	potassium voltage-gated channel, subfamily Q, member 1	protein coding gene	GO:0042802	identical protein binding	ISO
KCNQ1	current symbol	MGI:108083	Kcnq1	potassium voltage-gated channel, subfamily Q, member 1	protein coding gene	GO:0048839	inner ear development	IMP
KCNQ1	current symbol	MGI:108083	Kcnq1	potassium voltage-gated channel, subfamily Q, member 1	protein coding gene	GO:0042472	inner ear morphogenesis	IMP
KCNQ1	current symbol	MGI:108083	Kcnq1	potassium voltage-gated channel, subfamily Q, member 1	protein coding gene	GO:0016021	integral component of membrane	IBA
KCNQ1	current symbol	MGI:108083	Kcnq1	potassium voltage-gated channel, subfamily Q, member 1	protein coding gene	GO:0005887	integral component of plasma membrane	ISO
KCNQ1	current symbol	MGI:108083	Kcnq1	potassium voltage-gated channel, subfamily Q, member 1	protein coding gene	GO:0050892	intestinal absorption	ISO
KCNQ1	current symbol	MGI:108083	Kcnq1	potassium voltage-gated channel, subfamily Q, member 1	protein coding gene	GO:0015705	iodide transport	IMP
KCNQ1	current symbol	MGI:108083	Kcnq1	potassium voltage-gated channel, subfamily Q, member 1	protein coding gene	GO:0005216	ion channel activity	IEA
KCNQ1	current symbol	MGI:108083	Kcnq1	potassium voltage-gated channel, subfamily Q, member 1	protein coding gene	GO:0034702	ion channel complex	ISO
KCNQ1	current symbol	MGI:108083	Kcnq1	potassium voltage-gated channel, subfamily Q, member 1	protein coding gene	GO:0006811	ion transport	IEA
KCNQ1	current symbol	MGI:108083	Kcnq1	potassium voltage-gated channel, subfamily Q, member 1	protein coding gene	GO:0005770	late endosome	ISO
KCNQ1	current symbol	MGI:108083	Kcnq1	potassium voltage-gated channel, subfamily Q, member 1	protein coding gene	GO:0005764	lysosome	ISO
KCNQ1	current symbol	MGI:108083	Kcnq1	potassium voltage-gated channel, subfamily Q, member 1	protein coding gene	GO:0016020	membrane	IC
KCNQ1	current symbol	MGI:108083	Kcnq1	potassium voltage-gated channel, subfamily Q, member 1	protein coding gene	GO:0045121	membrane raft	ISO
KCNQ1	current symbol	MGI:108083	Kcnq1	potassium voltage-gated channel, subfamily Q, member 1	protein coding gene	GO:0086009	membrane repolarization	IMP
KCNQ1	current symbol	MGI:108083	Kcnq1	potassium voltage-gated channel, subfamily Q, member 1	protein coding gene	GO:0086011	membrane repolarization during action potential	IMP
KCNQ1	current symbol	MGI:108083	Kcnq1	potassium voltage-gated channel, subfamily Q, member 1	protein coding gene	GO:0086011	membrane repolarization during action potential	ISO
KCNQ1	current symbol	MGI:108083	Kcnq1	potassium voltage-gated channel, subfamily Q, member 1	protein coding gene	GO:0098914	membrane repolarization during atrial cardiac muscle cell action potential	ISO
KCNQ1	current symbol	MGI:108083	Kcnq1	potassium voltage-gated channel, subfamily Q, member 1	protein coding gene	GO:0086013	membrane repolarization during cardiac muscle cell action potential	ISO
KCNQ1	current symbol	MGI:108083	Kcnq1	potassium voltage-gated channel, subfamily Q, member 1	protein coding gene	GO:0098915	membrane repolarization during ventricular cardiac muscle cell action potential	IBA
KCNQ1	current symbol	MGI:108083	Kcnq1	potassium voltage-gated channel, subfamily Q, member 1	protein coding gene	GO:0098915	membrane repolarization during ventricular cardiac muscle cell action potential	ISO
KCNQ1	current symbol	MGI:108083	Kcnq1	potassium voltage-gated channel, subfamily Q, member 1	protein coding gene	GO:1902260	negative regulation of delayed rectifier potassium channel activity	ISO
KCNQ1	current symbol	MGI:108083	Kcnq1	potassium voltage-gated channel, subfamily Q, member 1	protein coding gene	GO:0010629	negative regulation of gene expression	IMP
KCNQ1	current symbol	MGI:108083	Kcnq1	potassium voltage-gated channel, subfamily Q, member 1	protein coding gene	GO:0046676	negative regulation of insulin secretion	ISO
KCNQ1	current symbol	MGI:108083	Kcnq1	potassium voltage-gated channel, subfamily Q, member 1	protein coding gene	GO:1903817	negative regulation of voltage-gated potassium channel activity	ISO
KCNQ1	current symbol	MGI:108083	Kcnq1	potassium voltage-gated channel, subfamily Q, member 1	protein coding gene	GO:0043025	neuronal cell body	IDA
KCNQ1	current symbol	MGI:108083	Kcnq1	potassium voltage-gated channel, subfamily Q, member 1	protein coding gene	GO:0043005	neuron projection	IMP
KCNQ1	current symbol	MGI:108083	Kcnq1	potassium voltage-gated channel, subfamily Q, member 1	protein coding gene	GO:1905515	non-motile cilium assembly	IDA
KCNQ1	current symbol	MGI:108083	Kcnq1	potassium voltage-gated channel, subfamily Q, member 1	protein coding gene	GO:1905515	non-motile cilium assembly	IMP
KCNQ1	current symbol	MGI:108083	Kcnq1	potassium voltage-gated channel, subfamily Q, member 1	protein coding gene	GO:0015271	outward rectifier potassium channel activity	IBA
KCNQ1	current symbol	MGI:108083	Kcnq1	potassium voltage-gated channel, subfamily Q, member 1	protein coding gene	GO:0015271	outward rectifier potassium channel activity	ISO
KCNQ1	current symbol	MGI:108083	Kcnq1	potassium voltage-gated channel, subfamily Q, member 1	protein coding gene	GO:0005546	phosphatidylinositol-4,5-bisphosphate binding	ISO
KCNQ1	current symbol	MGI:108083	Kcnq1	potassium voltage-gated channel, subfamily Q, member 1	protein coding gene	GO:0005886	plasma membrane	ISO
KCNQ1	current symbol	MGI:108083	Kcnq1	potassium voltage-gated channel, subfamily Q, member 1	protein coding gene	GO:0060452	positive regulation of cardiac muscle contraction	ISO
KCNQ1	current symbol	MGI:108083	Kcnq1	potassium voltage-gated channel, subfamily Q, member 1	protein coding gene	GO:0060454	positive regulation of gastric acid secretion	ISO
KCNQ1	current symbol	MGI:108083	Kcnq1	potassium voltage-gated channel, subfamily Q, member 1	protein coding gene	GO:0010460	positive regulation of heart rate	ISO
KCNQ1	current symbol	MGI:108083	Kcnq1	potassium voltage-gated channel, subfamily Q, member 1	protein coding gene	GO:1901381	positive regulation of potassium ion transmembrane transport	ISO
KCNQ1	current symbol	MGI:108083	Kcnq1	potassium voltage-gated channel, subfamily Q, member 1	protein coding gene	GO:0005267	potassium channel activity	ISO
KCNQ1	current symbol	MGI:108083	Kcnq1	potassium voltage-gated channel, subfamily Q, member 1	protein coding gene	GO:0034705	potassium channel complex	IDA
KCNQ1	current symbol	MGI:108083	Kcnq1	potassium voltage-gated channel, subfamily Q, member 1	protein coding gene	GO:0097623	potassium ion export across plasma membrane	IBA
KCNQ1	current symbol	MGI:108083	Kcnq1	potassium voltage-gated channel, subfamily Q, member 1	protein coding gene	GO:0097623	potassium ion export across plasma membrane	ISO
KCNQ1	current symbol	MGI:108083	Kcnq1	potassium voltage-gated channel, subfamily Q, member 1	protein coding gene	GO:0055075	potassium ion homeostasis	IMP
KCNQ1	current symbol	MGI:108083	Kcnq1	potassium voltage-gated channel, subfamily Q, member 1	protein coding gene	GO:1990573	potassium ion import across plasma membrane	IMP
KCNQ1	current symbol	MGI:108083	Kcnq1	potassium voltage-gated channel, subfamily Q, member 1	protein coding gene	GO:0071805	potassium ion transmembrane transport	IBA
KCNQ1	current symbol	MGI:108083	Kcnq1	potassium voltage-gated channel, subfamily Q, member 1	protein coding gene	GO:0071805	potassium ion transmembrane transport	IDA
KCNQ1	current symbol	MGI:108083	Kcnq1	potassium voltage-gated channel, subfamily Q, member 1	protein coding gene	GO:0071805	potassium ion transmembrane transport	IMP
KCNQ1	current symbol	MGI:108083	Kcnq1	potassium voltage-gated channel, subfamily Q, member 1	protein coding gene	GO:0071805	potassium ion transmembrane transport	ISO
KCNQ1	current symbol	MGI:108083	Kcnq1	potassium voltage-gated channel, subfamily Q, member 1	protein coding gene	GO:0006813	potassium ion transport	ISO
KCNQ1	current symbol	MGI:108083	Kcnq1	potassium voltage-gated channel, subfamily Q, member 1	protein coding gene	GO:0005515	protein binding	IPI
KCNQ1	current symbol	MGI:108083	Kcnq1	potassium voltage-gated channel, subfamily Q, member 1	protein coding gene	GO:0034236	protein kinase A catalytic subunit binding	ISO
KCNQ1	current symbol	MGI:108083	Kcnq1	potassium voltage-gated channel, subfamily Q, member 1	protein coding gene	GO:0034237	protein kinase A regulatory subunit binding	ISO
KCNQ1	current symbol	MGI:108083	Kcnq1	potassium voltage-gated channel, subfamily Q, member 1	protein coding gene	GO:0008157	protein phosphatase 1 binding	ISO
KCNQ1	current symbol	MGI:108083	Kcnq1	potassium voltage-gated channel, subfamily Q, member 1	protein coding gene	GO:0060372	regulation of atrial cardiac muscle cell membrane repolarization	ISO
KCNQ1	current symbol	MGI:108083	Kcnq1	potassium voltage-gated channel, subfamily Q, member 1	protein coding gene	GO:0008217	regulation of blood pressure	IMP
KCNQ1	current symbol	MGI:108083	Kcnq1	potassium voltage-gated channel, subfamily Q, member 1	protein coding gene	GO:0060453	regulation of gastric acid secretion	IMP
KCNQ1	current symbol	MGI:108083	Kcnq1	potassium voltage-gated channel, subfamily Q, member 1	protein coding gene	GO:0006349	regulation of gene expression by genomic imprinting	IMP
KCNQ1	current symbol	MGI:108083	Kcnq1	potassium voltage-gated channel, subfamily Q, member 1	protein coding gene	GO:0002027	regulation of heart rate	IMP
KCNQ1	current symbol	MGI:108083	Kcnq1	potassium voltage-gated channel, subfamily Q, member 1	protein coding gene	GO:0086091	regulation of heart rate by cardiac conduction	ISO
KCNQ1	current symbol	MGI:108083	Kcnq1	potassium voltage-gated channel, subfamily Q, member 1	protein coding gene	GO:0034765	regulation of ion transmembrane transport	IEA
KCNQ1	current symbol	MGI:108083	Kcnq1	potassium voltage-gated channel, subfamily Q, member 1	protein coding gene	GO:0042391	regulation of membrane potential	ISO
KCNQ1	current symbol	MGI:108083	Kcnq1	potassium voltage-gated channel, subfamily Q, member 1	protein coding gene	GO:0060306	regulation of membrane repolarization	ISO
KCNQ1	current symbol	MGI:108083	Kcnq1	potassium voltage-gated channel, subfamily Q, member 1	protein coding gene	GO:0032409	regulation of transporter activity	IMP
KCNQ1	current symbol	MGI:108083	Kcnq1	potassium voltage-gated channel, subfamily Q, member 1	protein coding gene	GO:0060307	regulation of ventricular cardiac muscle cell membrane repolarization	IMP
KCNQ1	current symbol	MGI:108083	Kcnq1	potassium voltage-gated channel, subfamily Q, member 1	protein coding gene	GO:0060307	regulation of ventricular cardiac muscle cell membrane repolarization	ISO
KCNQ1	current symbol	MGI:108083	Kcnq1	potassium voltage-gated channel, subfamily Q, member 1	protein coding gene	GO:1905150	regulation of voltage-gated sodium channel activity	IMP
KCNQ1	current symbol	MGI:108083	Kcnq1	potassium voltage-gated channel, subfamily Q, member 1	protein coding gene	GO:0070293	renal absorption	IMP
KCNQ1	current symbol	MGI:108083	Kcnq1	potassium voltage-gated channel, subfamily Q, member 1	protein coding gene	GO:0070294	renal sodium ion absorption	IMP
KCNQ1	current symbol	MGI:108083	Kcnq1	potassium voltage-gated channel, subfamily Q, member 1	protein coding gene	GO:0072347	response to anesthetic	ISO
KCNQ1	current symbol	MGI:108083	Kcnq1	potassium voltage-gated channel, subfamily Q, member 1	protein coding gene	GO:0071871	response to epinephrine	IMP
KCNQ1	current symbol	MGI:108083	Kcnq1	potassium voltage-gated channel, subfamily Q, member 1	protein coding gene	GO:0032868	response to insulin	IMP
KCNQ1	current symbol	MGI:108083	Kcnq1	potassium voltage-gated channel, subfamily Q, member 1	protein coding gene	GO:0035094	response to nicotine	IMP
KCNQ1	current symbol	MGI:108083	Kcnq1	potassium voltage-gated channel, subfamily Q, member 1	protein coding gene	GO:0007622	rhythmic behavior	IMP
KCNQ1	current symbol	MGI:108083	Kcnq1	potassium voltage-gated channel, subfamily Q, member 1	protein coding gene	GO:0042383	sarcolemma	ISO
KCNQ1	current symbol	MGI:108083	Kcnq1	potassium voltage-gated channel, subfamily Q, member 1	protein coding gene	GO:0097110	scaffold protein binding	ISO
KCNQ1	current symbol	MGI:108083	Kcnq1	potassium voltage-gated channel, subfamily Q, member 1	protein coding gene	GO:0007605	sensory perception of sound	IMP
KCNQ1	current symbol	MGI:108083	Kcnq1	potassium voltage-gated channel, subfamily Q, member 1	protein coding gene	GO:0035176	social behavior	IMP
KCNQ1	current symbol	MGI:108083	Kcnq1	potassium voltage-gated channel, subfamily Q, member 1	protein coding gene	GO:0006814	sodium ion transport	IDA
KCNQ1	current symbol	MGI:108083	Kcnq1	potassium voltage-gated channel, subfamily Q, member 1	protein coding gene	GO:0006814	sodium ion transport	IMP
KCNQ1	current symbol	MGI:108083	Kcnq1	potassium voltage-gated channel, subfamily Q, member 1	protein coding gene	GO:0062094	stomach development	IMP
KCNQ1	current symbol	MGI:108083	Kcnq1	potassium voltage-gated channel, subfamily Q, member 1	protein coding gene	GO:0055085	transmembrane transport	IEA
KCNQ1	current symbol	MGI:108083	Kcnq1	potassium voltage-gated channel, subfamily Q, member 1	protein coding gene	GO:0044325	transmembrane transporter binding	ISO
KCNQ1	current symbol	MGI:108083	Kcnq1	potassium voltage-gated channel, subfamily Q, member 1	protein coding gene	GO:0030133	transport vesicle	IDA
KCNQ1	current symbol	MGI:108083	Kcnq1	potassium voltage-gated channel, subfamily Q, member 1	protein coding gene	GO:0086005	ventricular cardiac muscle cell action potential	ISO
KCNQ1	current symbol	MGI:108083	Kcnq1	potassium voltage-gated channel, subfamily Q, member 1	protein coding gene	GO:0005244	voltage-gated ion channel activity	IEA
KCNQ1	current symbol	MGI:108083	Kcnq1	potassium voltage-gated channel, subfamily Q, member 1	protein coding gene	GO:0005249	voltage-gated potassium channel activity	IBA
KCNQ1	current symbol	MGI:108083	Kcnq1	potassium voltage-gated channel, subfamily Q, member 1	protein coding gene	GO:0005249	voltage-gated potassium channel activity	IDA
KCNQ1	current symbol	MGI:108083	Kcnq1	potassium voltage-gated channel, subfamily Q, member 1	protein coding gene	GO:0005249	voltage-gated potassium channel activity	ISO
KCNQ1	current symbol	MGI:108083	Kcnq1	potassium voltage-gated channel, subfamily Q, member 1	protein coding gene	GO:0005249	voltage-gated potassium channel activity	ISO
KCNQ1	current symbol	MGI:108083	Kcnq1	potassium voltage-gated channel, subfamily Q, member 1	protein coding gene	GO:0086089	voltage-gated potassium channel activity involved in atrial cardiac muscle cell action potential repolarization	IBA
KCNQ1	current symbol	MGI:108083	Kcnq1	potassium voltage-gated channel, subfamily Q, member 1	protein coding gene	GO:0086089	voltage-gated potassium channel activity involved in atrial cardiac muscle cell action potential repolarization	ISO
KCNQ1	current symbol	MGI:108083	Kcnq1	potassium voltage-gated channel, subfamily Q, member 1	protein coding gene	GO:0086008	voltage-gated potassium channel activity involved in cardiac muscle cell action potential repolarization	ISO
KCNQ1	current symbol	MGI:108083	Kcnq1	potassium voltage-gated channel, subfamily Q, member 1	protein coding gene	GO:1902282	voltage-gated potassium channel activity involved in ventricular cardiac muscle cell action potential repolarization	IBA
KCNQ1	current symbol	MGI:108083	Kcnq1	potassium voltage-gated channel, subfamily Q, member 1	protein coding gene	GO:1902282	voltage-gated potassium channel activity involved in ventricular cardiac muscle cell action potential repolarization	ISO
KCNQ1	current symbol	MGI:108083	Kcnq1	potassium voltage-gated channel, subfamily Q, member 1	protein coding gene	GO:0008076	voltage-gated potassium channel complex	IBA
KCNQ1	current symbol	MGI:108083	Kcnq1	potassium voltage-gated channel, subfamily Q, member 1	protein coding gene	GO:0008076	voltage-gated potassium channel complex	IDA
KCNQ1	current symbol	MGI:108083	Kcnq1	potassium voltage-gated channel, subfamily Q, member 1	protein coding gene	GO:0008076	voltage-gated potassium channel complex	ISO
KCNQ1	current symbol	MGI:108083	Kcnq1	potassium voltage-gated channel, subfamily Q, member 1	protein coding gene	GO:0042589	zymogen granule membrane	ISO
KIF13B	current symbol	MGI:1098265	Kif13b	kinesin family member 13B	protein coding gene	GO:0071889	14-3-3 protein binding	ISO
KIF13B	current symbol	MGI:1098265	Kif13b	kinesin family member 13B	protein coding gene	GO:0016887	ATP hydrolysis activity	IBA
KIF13B	current symbol	MGI:1098265	Kif13b	kinesin family member 13B	protein coding gene	GO:0030424	axon	ISO
KIF13B	current symbol	MGI:1098265	Kif13b	kinesin family member 13B	protein coding gene	GO:0005737	cytoplasm	ISO
KIF13B	current symbol	MGI:1098265	Kif13b	kinesin family member 13B	protein coding gene	GO:0005829	cytosol	ISO
KIF13B	current symbol	MGI:1098265	Kif13b	kinesin family member 13B	protein coding gene	GO:0005871	kinesin complex	IBA
KIF13B	current symbol	MGI:1098265	Kif13b	kinesin family member 13B	protein coding gene	GO:0005874	microtubule	IBA
KIF13B	current symbol	MGI:1098265	Kif13b	kinesin family member 13B	protein coding gene	GO:0007018	microtubule-based movement	IBA
KIF13B	current symbol	MGI:1098265	Kif13b	kinesin family member 13B	protein coding gene	GO:0008017	microtubule binding	IBA
KIF13B	current symbol	MGI:1098265	Kif13b	kinesin family member 13B	protein coding gene	GO:0003777	microtubule motor activity	IBA
[truncated: 2,291 more rows]
